# Supplementary material for: A Genome-Wide Collection of Mos1 Transposon Insertion Mutants for the C. elegans Research Community
Source: PLoS One. 2012 Feb 8;7(2):e30482. doi: 10.1371/journal.pone.0030482 (PMC3275553; doi:10.1371/journal.pone.0030482)
Supplement: Table S1 — NEMAGENETAG Mos1 alleles. The complete list of the 13,334 alleles characterized during the NEMAGENETAG project. The genomic position of each insertion and its Wormbase reference (Var ID) are derived from the frozen release WS220. A set of 10,858 non-redundant alleles that are at least 10 bp apart is highlighted in color: in yellow when the Mos1 insertion is contained within a coding exon, and otherwise in green. For this non-redundant set, the number of genes that are directly targeted by each allele is given, together with a corresponding GeneID, derived from the frozen Wormbase release WS220, as well the distance to the neighboring allele (going in a 5′ to 3′ direction along each chromosome) and, in the last column an indication of whether an allele is contained within a gene. There are 940 cases where there is a lack of concordance between this last column and the columns “Genes hit” and “Targeted Gene Name”; this reflects differences in data structure between the data sources used. Where multiple alleles exist for a given genomic position, the choice of allele was entirely arbitrary, and similarly for the 277 alleles that target more than one gene, the choice of the single GeneID displayed was arbitrary. (XLS) [file pone.0030482.s002.xls]

## Sheet: ttTi Alleles
Allele Name	WBVar	Chromosome	Start (bp)	End (bp)	Genes hit	Targeted Gene Name	Distance to next insertion (bp)	Insertion within gene
ttTi48	WBVar00253127	V	4133551	4133552	1	WBGene00003647	249	Yes
ttTi51	WBVar00253128	V	15196296	15196297	1	WBGene00004037	2347	Yes
ttTi76	WBVar00253134	IV	1017363	1017364	1	WBGene00021921	7740	Yes
ttTi99	WBVar00253138	III	3387229	3387230	2	WBGene00008347	1585	Yes
ttTi240	WBVar00253146	II	6071625	6071626	1	WBGene00019192	10812	Yes
ttTi242	WBVar00253147	IV	13072235	13072236	1	WBGene00008030	10223	Yes
ttTi249	WBVar00253148	I	8154125	8154126	1	WBGene00012114	16817	Yes
ttTi256	WBVar00253150	II	1773632	1773633	2	WBGene00018100	11622	Yes
ttTi267	WBVar00253152	V	12469765	12469766	1	WBGene00009201	3242	Yes
ttTi279	WBVar00253156	V	8984707	8984708	1	WBGene00006144	5942	Yes
ttTi282	WBVar00253158	I	11827598	11827599	1	WBGene00011390	7874	Yes
ttTi283	WBVar00253159	X	13228964	13228965	1	WBGene00010694	13626	Yes
ttTi343	WBVar00253174	I	2558943	2558944	1	WBGene00016950	35377	Yes
ttTi351	WBVar00253181	IV	12993217	12993218	1	WBGene00010748	8259	Yes
ttTi366	WBVar00253188	I	1649743	1649744	1	WBGene00003111	23573	Yes
ttTi470	WBVar00253215	II	1715579	1715580	1	WBGene00018438	3144	Yes
ttTi497	WBVar00253231	V	10053520	10053521	2	WBGene00010178	5289	Yes
ttTi499	WBVar00253232	V	6815692	6815693	1	WBGene00020523	1811	Yes
ttTi507	WBVar00253235	V	11254643	11254644	1	WBGene00008552	6248	Yes
ttTi547	WBVar00253247	II	6264155	6264156	1	WBGene00017436	1409	Yes
ttTi578	WBVar00253253	V	1742	1743	1	WBGene00077683	4494	Yes
ttTi594	WBVar00253257	I	9318127	9318128	1	WBGene00009178	3007	Yes
ttTi631	WBVar00253267	II	3094668	3094669	1	WBGene00005180	13834	Yes
ttTi645	WBVar00253269	II	3842467	3842468	1	WBGene00015875	7253	Yes
ttTi661	WBVar00253273	III	7332210	7332211	1	WBGene00018953	58225	Yes
ttTi675	WBVar00253276	IV	9842849	9842850	1	WBGene00045180	5671	Yes
ttTi711	WBVar00253278	V	3922706	3922707	1	WBGene00005956	10508	Yes
ttTi718	WBVar00253282	I	10841916	10841917	1	WBGene00016454	5635	Yes
ttTi721	WBVar00253283	IV	10617613	10617614	1	WBGene00004228	7957	Yes
ttTi742	WBVar00253291	X	11211917	11211918	1	WBGene00007941	2420	Yes
ttTi744	WBVar00253292	I	4656702	4656703	1	WBGene00015007	5026	Yes
ttTi756	WBVar00253298	III	9169128	9169129	1	WBGene00002081	4057	Yes
ttTi757	WBVar00253299	III	4072326	4072327	1	WBGene00006811	962	Yes
ttTi799	WBVar00253310	V	4832291	4832292	2	WBGene00045308	6996	Yes
ttTi802	WBVar00253312	II	1393497	1393498	1	WBGene00044425	343	Yes
ttTi848	WBVar00253320	V	3725354	3725355	1	WBGene00006096	7548	Yes
ttTi863	WBVar00253325	IV	17341754	17341755	1	WBGene00008199	6807	Yes
ttTi876	WBVar00253328	I	6206535	6206536	1	WBGene00020258	24201	Yes
ttTi884	WBVar00253330	II	418311	418312	1	WBGene00016075	1772	Yes
ttTi909	WBVar00253337	I	690826	690827	1	WBGene00021207	14626	Yes
ttTi915	WBVar00253339	V	13776451	13776452	1	WBGene00009971	4026	Yes
ttTi969	WBVar00253352	X	8262550	8262551	1	WBGene00017421	3967	Yes
ttTi994	WBVar00253356	II	3585380	3585381	1	WBGene00005282	188	Yes
ttTi1029	WBVar00253365	IV	3604716	3604717	1	WBGene00021381	214	Yes
ttTi1038	WBVar00253367	II	2199384	2199385	1	WBGene00021985	36903	Yes
ttTi1045	WBVar00253371	IV	14111134	14111135	1	WBGene00012543	2061	Yes
ttTi1046	WBVar00253372	V	17163559	17163560	1	WBGene00005321	7282	Yes
ttTi1051	WBVar00253374	V	3121400	3121401	1	WBGene00022266	4096	Yes
ttTi1055	WBVar00253377	II	8351548	8351549	1	WBGene00007746	629	Yes
ttTi1071	WBVar00253379	V	13142798	13142799	1	WBGene00007154	14719	Yes
ttTi1080	WBVar00253382	III	3254070	3254071	1	WBGene00021804	3778	Yes
ttTi1082	WBVar00253383	I	12145927	12145928	1	WBGene00005529	1013	Yes
ttTi1085	WBVar00253386	II	2007478	2007479	1	WBGene00019136	7251	Yes
ttTi1121	WBVar00253404	X	15596574	15596575	1	WBGene00194849	2989	Yes
ttTi1158	WBVar00253409	II	10116459	10116460	1	WBGene00003058	2886	Yes
ttTi1169	WBVar00253411	V	16979861	16979862	1	WBGene00005946	2514	Yes
ttTi1173	WBVar00253413	II	10462606	10462607	1	WBGene00014065	8869	Yes
ttTi1191	WBVar00253416	I	13094968	13094969	2	WBGene00007655	818	Yes
ttTi1250	WBVar00253439	X	8161856	8161857	1	WBGene00017715	8613	Yes
ttTi1257	WBVar00253446	I	5199175	5199176	1	WBGene00016328	2363	Yes
ttTi1267	WBVar00253452	II	1772564	1772565	2	WBGene00018100	1068	Yes
ttTi1310	WBVar00253466	IV	12436030	12436031	1	WBGene00008584	26866	Yes
ttTi1358	WBVar00253468	II	2041541	2041542	2	WBGene00015012	5175	Yes
ttTi1372	WBVar00253474	I	13082150	13082151	1	WBGene00012504	3864	Yes
ttTi1376	WBVar00253475	X	13988691	13988692	1	WBGene00007844	1870	Yes
ttTi1391	WBVar00253479	V	239186	239187	1	WBGene00019817	8979	Yes
ttTi1468	WBVar00253497	IV	738043	738044	1	WBGene00043706	1358	Yes
ttTi1475	WBVar00253500	IV	8927613	8927614	1	WBGene00008362	3042	Yes
ttTi1498	WBVar00253508	X	14590208	14590209	1	WBGene00006524	5395	Yes
ttTi1509	WBVar00253513	IV	892518	892519	1	WBGene00016649	19347	Yes
ttTi1553	WBVar00253520	IV	4544049	4544050	1	WBGene00044481	647	Yes
ttTi1585	WBVar00253527	V	6125280	6125281	1	WBGene00006436	11266	Yes
ttTi1670	WBVar00253538	V	3556322	3556323	1	WBGene00001739	11123	Yes
ttTi1725	WBVar00253553	V	18365004	18365005	1	WBGene00050891	40898	Yes
ttTi1733	WBVar00253555	II	14422952	14422953	1	WBGene00004048	5968	Yes
ttTi1766	WBVar00253562	V	2419157	2419158	1	WBGene00005137	33420	Yes
ttTi1815	WBVar00253569	II	171825	171826	1	WBGene00044428	2153	Yes
ttTi1837	WBVar00253571	X	16084454	16084455	2	WBGene00007816	5870	Yes
ttTi1848	WBVar00253573	V	2879506	2879507	1	WBGene00006104	1425	Yes
ttTi1914	WBVar00253580	III	124167	124168	1	WBGene00016219	1142	Yes
ttTi1935	WBVar00253584	V	17745623	17745624	1	WBGene00006688	8782	Yes
ttTi1958	WBVar00253589	II	9515826	9515827	1	WBGene00001528	13319	Yes
ttTi1983	WBVar00253596	IV	13104480	13104481	1	WBGene00007207	16763	Yes
ttTi1990	WBVar00253600	I	11560672	11560673	1	WBGene00008853	255	Yes
ttTi2029	WBVar00253607	V	2874390	2874391	1	WBGene00018138	2566	Yes
ttTi2038	WBVar00253608	III	13507459	13507460	1	WBGene00012109	8175	Yes
ttTi2052	WBVar00253610	II	4674551	4674552	1	WBGene00020220	13219	Yes
ttTi2072	WBVar00253616	I	12345869	12345870	1	WBGene00011659	9950	Yes
ttTi2104	WBVar00253625	IV	4902882	4902883	1	WBGene00006206	929	Yes
ttTi2113	WBVar00253627	II	5028286	5028287	2	WBGene00007012	5491	Yes
ttTi2134	WBVar00253633	V	426351	426352	1	WBGene00015258	7776	Yes
ttTi2188	WBVar00253649	X	3490925	3490926	1	WBGene00015714	297	Yes
ttTi2210	WBVar00253658	II	1981599	1981600	2	WBGene00016717	5574	Yes
ttTi2215	WBVar00253661	I	15027778	15027779	1	WBGene00009370	4238	Yes
ttTi2290	WBVar00253687	V	15245784	15245785	1	WBGene00002211	17178	Yes
ttTi2297	WBVar00253689	I	3534033	3534034	1	WBGene00021635	24283	Yes
ttTi2310	WBVar00253693	IV	11473952	11473953	1	WBGene00007514	2493	Yes
ttTi2397	WBVar00253714	II	5089602	5089603	1	WBGene00004040	5404	Yes
ttTi2398	WBVar00253715	III	6211829	6211830	1	WBGene00016010	9206	Yes
ttTi2412	WBVar00253719	I	7178888	7178889	1	WBGene00010869	9523	Yes
ttTi2423	WBVar00253723	X	13136750	13136751	1	WBGene00008599	5070	Yes
ttTi2442	WBVar00253729	III	9160545	9160546	1	WBGene00004223	6646	Yes
ttTi2473	WBVar00253738	III	4380936	4380937	1	WBGene00007133	2139	Yes
ttTi2484	WBVar00253743	IV	1438391	1438392	1	WBGene00000547	24088	Yes
ttTi2505	WBVar00253752	III	6935114	6935115	2	WBGene00018999	4318	Yes
ttTi2513	WBVar00253759	II	9854112	9854113	1	WBGene00007469	8787	Yes
ttTi2515	WBVar00253760	IV	12919288	12919289	1	WBGene00007866	26199	Yes
ttTi2521	WBVar00253762	X	3101501	3101502	1	WBGene00018704	4007	Yes
ttTi2529	WBVar00253766	IV	16647093	16647094	1	WBGene00013106	11962	Yes
ttTi2531	WBVar00253767	II	8179878	8179879	1	WBGene00011468	13957	Yes
ttTi2536	WBVar00253771	II	14522017	14522018	1	WBGene00010194	1581	Yes
ttTi2549	WBVar00253778	V	7701631	7701632	1	WBGene00022655	16460	Yes
ttTi2556	WBVar00253780	I	7907318	7907319	1	WBGene00010113	4704	Yes
ttTi2557	WBVar00253781	II	3286900	3286901	1	WBGene00018196	181	Yes
ttTi2565	WBVar00253784	II	14374897	14374898	1	WBGene00000059	779	Yes
ttTi2570	WBVar00253786	II	10319371	10319372	1	WBGene00010832	13532	Yes
ttTi2571	WBVar00253787	II	11712195	11712196	1	WBGene00012149	3042	Yes
ttTi2593	WBVar00253794	II	312093	312094	2	WBGene00019279	2447	Yes
ttTi2605	WBVar00253800	V	8374386	8374387	1	WBGene00018182	2046	Yes
ttTi2608	WBVar00253802	I	5567154	5567155	1	WBGene00019713	449	Yes
ttTi2611	WBVar00253805	V	17070504	17070505	1	WBGene00011485	12599	Yes
ttTi2614	WBVar00253807	V	18564412	18564413	1	WBGene00005191	32686	Yes
ttTi2619	WBVar00253812	II	14588016	14588017	1	WBGene00007246	1795	Yes
ttTi2621	WBVar00253814	III	6724450	6724451	1	WBGene00018131	875	Yes
ttTi2624	WBVar00253815	II	14588000	14588001	1	WBGene00007246	16	Yes
ttTi2635	WBVar00253820	IV	596193	596194	1	WBGene00015997	6659	Yes
ttTi2637	WBVar00253821	X	5738955	5738956	1	WBGene00016570	551	Yes
ttTi2638	WBVar00253822	V	649109	649110	1	WBGene00017959	1582	Yes
ttTi2649	WBVar00253824	III	37494	37495	1	WBGene00021041	1944	Yes
ttTi2669	WBVar00253829	II	8651288	8651289	1	WBGene00004259	3203	Yes
ttTi2678	WBVar00253830	V	413096	413097	1	WBGene00022644	13255	Yes
ttTi2715	WBVar00253839	X	17412048	17412049	1	WBGene00000792	3936	Yes
ttTi2731	WBVar00253845	V	16619143	16619144	1	WBGene00050904	22569	Yes
ttTi2741	WBVar00253851	I	14999660	14999661	1	WBGene00013969	28118	Yes
ttTi2742	WBVar00253852	I	14672607	14672608	1	WBGene00001334	4294	Yes
ttTi2773	WBVar00253856	X	13545934	13545935	1	WBGene00003848	16316	Yes
ttTi2782	WBVar00253858	II	6190268	6190269	1	WBGene00001440	7870	Yes
ttTi2804	WBVar00253866	X	4376805	4376806	1	WBGene00020119	8274	Yes
ttTi2812	WBVar00253871	IV	7008106	7008107	1	WBGene00016084	3085	Yes
ttTi2819	WBVar00253873	I	4759396	4759397	1	WBGene00015691	36100	Yes
ttTi2828	WBVar00253876	V	7034626	7034627	1	WBGene00006666	2688	Yes
ttTi2856	WBVar00253885	III	6431539	6431540	1	WBGene00015487	24805	Yes
ttTi2868	WBVar00253895	V	4927572	4927573	1	WBGene00005246	1625	Yes
ttTi2871	WBVar00253896	IV	13835821	13835822	2	WBGene00010373	6380	Yes
ttTi2892	WBVar00253902	III	1402431	1402432	1	WBGene00044761	978	Yes
ttTi2927	WBVar00253907	IV	16926352	16926353	1	WBGene00013786	39509	Yes
ttTi2945	WBVar00253916	V	5751904	5751905	1	WBGene00019599	3206	Yes
ttTi2959	WBVar00253919	III	12285329	12285330	1	WBGene00003414	19082	Yes
ttTi3029	WBVar00253936	I	9408963	9408964	1	WBGene00007641	1748	Yes
ttTi3058	WBVar00253940	II	6204882	6204883	1	WBGene00016246	11260	Yes
ttTi3079	WBVar00253948	X	337758	337759	1	WBGene00015431	1703	Yes
ttTi3082	WBVar00253950	II	3241131	3241132	1	WBGene00015911	10194	Yes
ttTi3114	WBVar00253961	V	13741819	13741820	1	WBGene00009433	5825	Yes
ttTi3165	WBVar00253975	IV	10186097	10186098	1	WBGene00010558	7270	Yes
ttTi3170	WBVar00253977	II	8609240	8609241	1	WBGene00009208	9541	Yes
ttTi3180	WBVar00253980	IV	4964016	4964017	1	WBGene00021176	788	Yes
ttTi3182	WBVar00253981	V	9004694	9004695	1	WBGene00005892	3218	Yes
ttTi3184	WBVar00253983	III	4869321	4869322	1	WBGene00016441	1143	Yes
ttTi3186	WBVar00253984	I	13096051	13096052	2	WBGene00007655	7791	Yes
ttTi3187	WBVar00253985	V	11563137	11563138	1	WBGene00005977	12095	Yes
ttTi3200	WBVar00253990	II	1981241	1981242	2	WBGene00016717	358	Yes
ttTi3201	WBVar00253991	V	18741012	18741013	1	WBGene00045364	8495	Yes
ttTi3239	WBVar00254007	II	5355901	5355902	1	WBGene00005226	43526	Yes
ttTi3250	WBVar00254014	IV	8769207	8769208	1	WBGene00008970	5950	Yes
ttTi3322	WBVar00254037	I	5483426	5483427	1	WBGene00015635	11365	Yes
ttTi3323	WBVar00254038	I	10737971	10737972	1	WBGene00015021	2708	Yes
ttTi3399	WBVar00254055	IV	8223018	8223019	1	WBGene00020373	10924	Yes
ttTi3414	WBVar00254063	III	1200416	1200417	1	WBGene00022493	4148	Yes
ttTi3420	WBVar00254066	III	6299122	6299123	1	WBGene00018560	24221	Yes
ttTi3437	WBVar00254072	IV	13659067	13659068	1	WBGene00012877	892	Yes
ttTi3442	WBVar00254075	V	3480072	3480073	1	WBGene00015316	1172	Yes
ttTi3453	WBVar00254078	I	7270139	7270140	1	WBGene00006656	15810	Yes
ttTi3470	WBVar00254087	X	4572454	4572455	1	WBGene00000133	659	Yes
ttTi3477	WBVar00254089	I	12591216	12591217	1	WBGene00009361	1387	Yes
ttTi3481	WBVar00254090	I	12589417	12589418	1	WBGene00009362	1799	Yes
ttTi3484	WBVar00254091	I	12709444	12709445	1	WBGene00011545	2730	Yes
ttTi3510	WBVar00254106	II	422497	422498	1	WBGene00016077	10387	Yes
ttTi3517	WBVar00254111	IV	11853351	11853352	1	WBGene00006415	12013	Yes
ttTi3525	WBVar00254113	V	2459673	2459674	1	WBGene00018910	46247	Yes
ttTi3526	WBVar00254114	I	4384647	4384648	1	WBGene00022830	19037	Yes
ttTi3528	WBVar00254115	III	11506559	11506560	1	WBGene00004960	7271	Yes
ttTi3554	WBVar00254125	IV	5058484	5058485	1	WBGene00015630	330	Yes
ttTi3582	WBVar00254136	V	9781762	9781763	1	WBGene00009770	10141	Yes
ttTi3584	WBVar00254138	III	9131104	9131105	1	WBGene00013988	2372	Yes
ttTi3588	WBVar00254142	V	498198	498199	1	WBGene00020151	21442	Yes
ttTi3646	WBVar00254167	V	11392032	11392033	1	WBGene00003535	7874	Yes
ttTi3647	WBVar00254168	III	6468964	6468965	1	WBGene00020819	4531	Yes
ttTi3709	WBVar00254194	III	2759150	2759151	1	WBGene00022181	6626	Yes
ttTi3710	WBVar00254195	II	3287081	3287082	1	WBGene00018196	7293	Yes
ttTi3731	WBVar00254203	III	7108913	7108914	1	WBGene00003845	1334	Yes
ttTi3735	WBVar00254206	V	5080494	5080495	1	WBGene00021977	28845	Yes
ttTi3747	WBVar00254212	IV	7288361	7288362	1	WBGene00018346	10171	Yes
ttTi3761	WBVar00254220	V	1435298	1435299	1	WBGene00019976	24034	Yes
ttTi3768	WBVar00254221	V	13747644	13747645	1	WBGene00009434	21800	Yes
ttTi3787	WBVar00254228	II	2581560	2581561	1	WBGene00005586	3746	Yes
ttTi3791	WBVar00254231	III	7749060	7749061	1	WBGene00000395	55809	Yes
ttTi3801	WBVar00254232	V	12236956	12236957	1	WBGene00011448	878	Yes
ttTi3819	WBVar00254238	III	2310727	2310728	1	WBGene00021865	70318	Yes
ttTi3840	WBVar00254248	I	7671405	7671406	1	WBGene00009144	18622	Yes
ttTi3841	WBVar00254249	III	619665	619666	1	WBGene00020562	12509	Yes
ttTi3844	WBVar00254252	II	12396394	12396395	1	WBGene00044048	28741	Yes
ttTi3849	WBVar00254254	IV	2493625	2493626	1	WBGene00022090	11541	Yes
ttTi3903	WBVar00254276	I	2890626	2890627	2	WBGene00000199	1247	Yes
ttTi3924	WBVar00254283	I	12282190	12282191	1	WBGene00010162	8716	Yes
ttTi3933	WBVar00254286	V	17049134	17049135	1	WBGene00009196	3041	Yes
ttTi3952	WBVar00254291	IV	9141126	9141127	1	WBGene00000906	13269	Yes
ttTi3964	WBVar00254296	X	9239937	9239938	1	WBGene00017580	11639	Yes
ttTi3985	WBVar00254303	V	16618985	16618986	1	WBGene00050904	158	Yes
ttTi3999	WBVar00254308	II	5033777	5033778	1	WBGene00018015	7430	Yes
ttTi4015	WBVar00254311	IV	144796	144797	1	WBGene00000674	4786	Yes
ttTi4020	WBVar00254313	V	10901623	10901624	1	WBGene00009332	5560	Yes
ttTi4026	WBVar00254315	II	5003375	5003376	2	WBGene00007012	2144	Yes
ttTi4034	WBVar00254317	V	15195555	15195556	1	WBGene00004037	741	Yes
ttTi4105	WBVar00254347	II	2839719	2839720	1	WBGene00022441	7104	Yes
ttTi4107	WBVar00254348	II	5110870	5110871	1	WBGene00017277	15091	Yes
ttTi4142	WBVar00254362	II	12946845	12946846	1	WBGene00010269	12661	Yes
ttTi4149	WBVar00254366	IV	12088313	12088314	1	WBGene00008687	21349	Yes
ttTi4152	WBVar00254368	V	11687437	11687438	1	WBGene00012281	14051	Yes
ttTi4182	WBVar00254379	II	7962	7963	1	WBGene00015287	11998	Yes
ttTi4199	WBVar00254386	V	773844	773845	1	WBGene00019983	6410	Yes
ttTi4200	WBVar00254387	II	1760425	1760426	1	WBGene00018104	8325	Yes
ttTi4208	WBVar00254393	V	12999463	12999464	1	WBGene00001388	10709	Yes
ttTi4220	WBVar00254399	III	13323284	13323285	1	WBGene00009949	1575	Yes
ttTi4252	WBVar00254418	V	17058813	17058814	1	WBGene00009199	8975	Yes
ttTi4256	WBVar00254421	I	12074867	12074868	1	WBGene00000544	909	Yes
ttTi4258	WBVar00254422	V	15083746	15083747	1	WBGene00007236	2690	Yes
ttTi4297	WBVar00254440	III	7744705	7744706	1	WBGene00000395	4355	Yes
ttTi4298	WBVar00254441	X	4126788	4126789	1	WBGene00017309	11419	Yes
ttTi4307	WBVar00254447	II	9862899	9862900	1	WBGene00007465	7798	Yes
ttTi4315	WBVar00254453	III	8112728	8112729	1	WBGene00001565	362	Yes
ttTi4327	WBVar00254461	II	3715346	3715347	1	WBGene00005318	20574	Yes
ttTi4363	WBVar00254483	III	7108495	7108496	1	WBGene00003845	418	Yes
ttTi4369	WBVar00254487	II	1046581	1046582	1	WBGene00006195	9485	Yes
ttTi4378	WBVar00254495	I	7010648	7010649	1	WBGene00010369	8587	Yes
ttTi4436	WBVar00254523	V	11333101	11333102	1	WBGene00044203	11089	Yes
ttTi4464	WBVar00254533	I	7113336	7113337	1	WBGene00001644	6037	Yes
ttTi4468	WBVar00254536	IV	3356113	3356114	1	WBGene00018323	6209	Yes
ttTi4480	WBVar00254542	X	4726212	4726213	1	WBGene00018880	12007	Yes
ttTi4488	WBVar00254544	II	14173986	14173987	1	WBGene00012979	17396	Yes
ttTi4490	WBVar00254545	I	5873791	5873792	1	WBGene00016421	977	Yes
ttTi4491	WBVar00254546	V	14171209	14171210	1	WBGene00013875	466	Yes
ttTi4507	WBVar00254559	V	19413522	19413523	1	WBGene00007724	26856	Yes
ttTi4514	WBVar00254562	III	13409858	13409859	1	WBGene00009730	38697	Yes
ttTi4523	WBVar00254568	V	444990	444991	1	WBGene00005257	17718	Yes
ttTi4529	WBVar00254572	II	10944910	10944911	1	WBGene00010990	13294	Yes
ttTi4534	WBVar00254575	II	441721	441722	1	WBGene00016071	299	Yes
ttTi4543	WBVar00254580	IV	10762193	10762194	1	WBGene00012013	10275	Yes
ttTi4550	WBVar00254584	V	16012004	16012005	1	WBGene00007379	3584	Yes
ttTi4563	WBVar00254589	I	12265941	12265942	1	WBGene00009611	16249	Yes
ttTi4601	WBVar00254599	V	13466908	13466909	1	WBGene00001496	16873	Yes
ttTi4661	WBVar00254616	III	1401114	1401115	1	WBGene00022337	1317	Yes
ttTi4679	WBVar00254620	V	9248452	9248453	1	WBGene00006152	6353	Yes
ttTi4681	WBVar00254621	IV	9185280	9185281	1	WBGene00007411	1087	Yes
ttTi4693	WBVar00254624	III	9535520	9535521	1	WBGene00014220	10000	Yes
ttTi4694	WBVar00254625	III	9545520	9545521	1	WBGene00194691	9868	Yes
ttTi4756	WBVar00254638	I	2260477	2260478	1	WBGene00000020	15933	Yes
ttTi4763	WBVar00254641	V	2001736	2001737	1	WBGene00019089	12244	Yes
ttTi4822	WBVar00254657	IV	9162643	9162644	1	WBGene00003957	3301	Yes
ttTi4836	WBVar00254664	X	14833383	14833384	1	WBGene00001055	967	Yes
ttTi4871	WBVar00254679	II	8445968	8445969	1	WBGene00009041	3621	Yes
ttTi4882	WBVar00254687	V	13716960	13716961	1	WBGene00011330	115	Yes
ttTi4916	WBVar00254693	X	12701882	12701883	1	WBGene00011566	442	Yes
ttTi4917	WBVar00254694	III	11369598	11369599	1	WBGene00006533	1323	Yes
ttTi4919	WBVar00254696	I	10787153	10787154	1	WBGene00018852	26847	Yes
ttTi4946	WBVar00254707	V	701539	701540	1	WBGene00005896	11650	Yes
ttTi4953	WBVar00254710	II	5169184	5169185	1	WBGene00005067	533	Yes
ttTi4971	WBVar00254716	X	3105508	3105509	1	WBGene00019611	80	Yes
ttTi5000	WBVar00254727	IV	6380995	6380996	1	WBGene00022240	2201	Yes
ttTi5007	WBVar00254732	IV	4540581	4540582	1	WBGene00022682	3468	Yes
ttTi5162	WBVar00254778	III	11138232	11138233	1	WBGene00012923	1160	Yes
ttTi5182	WBVar00254784	II	674561	674562	1	WBGene00021457	18901	Yes
ttTi5204	WBVar00254793	I	14183676	14183677	2	WBGene00007992	9245	Yes
ttTi5227	WBVar00254801	III	3986636	3986637	1	WBGene00012379	2223	Yes
ttTi5258	WBVar00254806	V	9168901	9168902	1	WBGene00015057	3096	Yes
ttTi5260	WBVar00254807	X	7246782	7246783	2	WBGene00018520	22915	Yes
ttTi5269	WBVar00254811	III	8539212	8539213	1	WBGene00006614	3933	Yes
ttTi5320	WBVar00254820	III	11362086	11362087	1	WBGene00012124	4486	Yes
ttTi5322	WBVar00254821	V	8459532	8459533	1	WBGene00020721	67	Yes
ttTi5328	WBVar00254823	I	12682086	12682087	1	WBGene00012042	477	Yes
ttTi5342	WBVar00254827	III	12125726	12125727	1	WBGene00013543	3171	Yes
ttTi5384	WBVar00254835	V	16844364	16844365	1	WBGene00044331	3484	Yes
ttTi5385	WBVar00254836	IV	10853164	10853165	1	WBGene00011718	4455	Yes
ttTi5439	WBVar00254852	II	13877990	13877991	1	WBGene00013095	999	Yes
ttTi5484	WBVar00254865	IV	10877859	10877860	1	WBGene00008755	5499	Yes
ttTi5490	WBVar00254867	V	1548941	1548942	1	WBGene00018706	3377	Yes
ttTi5545	WBVar00254878	V	15183055	15183056	1	WBGene00011670	11822	Yes
ttTi5548	WBVar00254879	V	16912460	16912461	1	WBGene00003706	18208	Yes
ttTi5561	WBVar00254881	I	14005886	14005887	1	WBGene00013509	36	Yes
ttTi5602	WBVar00254891	V	899623	899624	1	WBGene00001480	3082	Yes
ttTi5635	WBVar00254902	X	11708694	11708695	1	WBGene00043985	1613	Yes
ttTi5651	WBVar00254903	I	5820057	5820058	1	WBGene00003601	2162	Yes
ttTi5679	WBVar00254907	III	8375513	8375514	1	WBGene00019883	30422	Yes
ttTi5707	WBVar00254915	I	10847551	10847552	1	WBGene00016453	15840	Yes
ttTi5710	WBVar00254916	V	19740184	19740185	1	WBGene00012247	1712	Yes
ttTi5723	WBVar00254919	II	2705169	2705170	1	WBGene00005345	4826	Yes
ttTi5732	WBVar00254923	I	12297851	12297852	1	WBGene00010168	2291	Yes
ttTi5786	WBVar00254938	X	3198054	3198055	1	WBGene00001400	34073	Yes
ttTi5809	WBVar00254945	X	3615923	3615924	1	WBGene00015957	615	Yes
ttTi5816	WBVar00254946	II	1900290	1900291	1	WBGene00016719	3664	Yes
ttTi5828	WBVar00254952	III	5362206	5362207	1	WBGene00021310	1470	Yes
ttTi5836	WBVar00254955	V	11443019	11443020	1	WBGene00010192	12074	Yes
ttTi5838	WBVar00254956	III	3388814	3388815	1	WBGene00008347	16124	Yes
ttTi5861	WBVar00254964	V	2154063	2154064	1	WBGene00016691	8066	Yes
ttTi5875	WBVar00254967	IV	6966096	6966097	1	WBGene00022725	4883	Yes
ttTi5880	WBVar00254969	V	5610457	5610458	1	WBGene00019756	4156	Yes
ttTi5892	WBVar00254975	V	20600619	20600620	1	WBGene00000736	1377	Yes
ttTi5898	WBVar00254977	III	109571	109572	1	WBGene00016225	14596	Yes
ttTi5905	WBVar00254979	IV	10011013	10011014	1	WBGene00009678	131	Yes
ttTi5925	WBVar00254988	II	3149413	3149414	1	WBGene00020410	7142	Yes
ttTi5946	WBVar00254994	III	13359146	13359147	1	WBGene00009953	1720	Yes
ttTi6063	WBVar00255014	V	13710552	13710553	1	WBGene00011328	6095	Yes
ttTi6065	WBVar00255015	V	549535	549536	1	WBGene00015761	16667	Yes
ttTi6113	WBVar00255029	IV	7670514	7670515	1	WBGene00015620	1985	Yes
ttTi6128	WBVar00255033	X	1190524	1190525	1	WBGene00020491	2497	Yes
ttTi6164	WBVar00255038	V	9797022	9797023	1	WBGene00009774	1530	Yes
ttTi6234	WBVar00255049	IV	7214186	7214187	1	WBGene00006504	26052	Yes
ttTi6322	WBVar00255064	I	7524430	7524431	1	WBGene00001648	11466	Yes
ttTi6433	WBVar00255075	II	12166217	12166218	1	WBGene00013253	18365	Yes
ttTi6438	WBVar00255078	I	8800383	8800384	1	WBGene00009453	20622	Yes
ttTi6449	WBVar00255085	I	12937203	12937204	1	WBGene00006484	45983	Yes
ttTi6467	WBVar00255095	IV	3420987	3420988	1	WBGene00015416	7025	Yes
ttTi6468	WBVar00255096	X	4919425	4919426	1	WBGene00019404	7882	Yes
ttTi6488	WBVar00255106	III	11929228	11929229	1	WBGene00003594	7723	Yes
ttTi6505	WBVar00255110	V	10498397	10498398	1	WBGene00007948	1970	Yes
ttTi6510	WBVar00255111	V	7692689	7692690	1	WBGene00015711	8942	Yes
ttTi6514	WBVar00255113	V	6477327	6477328	1	WBGene00006815	975	Yes
ttTi6525	WBVar00255115	I	4457844	4457845	1	WBGene00016561	36084	Yes
ttTi6546	WBVar00255122	III	8167718	8167719	1	WBGene00004187	5805	Yes
ttTi6547	WBVar00255123	V	2148621	2148622	1	WBGene00016693	5442	Yes
ttTi6559	WBVar00255129	V	18776439	18776440	1	WBGene00012452	74	Yes
ttTi6562	WBVar00255132	IV	6896842	6896843	1	WBGene00020235	5895	Yes
ttTi6566	WBVar00255135	I	7565720	7565721	1	WBGene00012031	9334	Yes
ttTi6570	WBVar00255139	III	7058421	7058422	1	WBGene00019810	28869	Yes
ttTi6572	WBVar00255141	II	6030724	6030725	1	WBGene00020023	2106	Yes
ttTi6592	WBVar00255152	III	2254008	2254009	1	WBGene00020640	13522	Yes
ttTi6613	WBVar00255158	V	17792791	17792792	1	WBGene00005493	7234	Yes
ttTi6758	WBVar00255182	IV	4293463	4293464	1	WBGene00044479	12282	Yes
ttTi6814	WBVar00255193	X	15095898	15095899	1	WBGene00008607	28074	Yes
ttTi6836	WBVar00255200	X	8170469	8170470	1	WBGene00015922	708	Yes
ttTi6845	WBVar00255203	II	11181635	11181636	1	WBGene00009512	5309	Yes
ttTi6868	WBVar00255205	III	8162758	8162759	1	WBGene00016803	4960	Yes
ttTi6883	WBVar00255207	V	10645302	10645303	1	WBGene00007863	9986	Yes
ttTi6944	WBVar00255221	II	982128	982129	1	WBGene00016296	13197	Yes
ttTi6945	WBVar00255222	V	6614750	6614751	1	WBGene00000784	1097	Yes
ttTi6979	WBVar00255226	V	12371745	12371746	1	WBGene00009095	8136	Yes
ttTi6987	WBVar00255228	II	1948790	1948791	2	WBGene00016717	10117	Yes
ttTi7068	WBVar00255246	II	9542196	9542197	1	WBGene00005030	11063	Yes
ttTi7073	WBVar00255247	V	3701315	3701316	1	WBGene00021078	24039	Yes
ttTi7083	WBVar00255249	I	13307633	13307634	1	WBGene00011432	7583	Yes
ttTi7093	WBVar00255252	V	9803817	9803818	1	WBGene00005702	1479	Yes
ttTi7108	WBVar00255256	IV	13975401	13975402	1	WBGene00044989	35074	Yes
ttTi7129	WBVar00255261	V	16999621	16999622	1	WBGene00006249	9533	Yes
ttTi7185	WBVar00255281	V	4742568	4742569	1	WBGene00018206	47462	Yes
ttTi7187	WBVar00255282	V	10500367	10500368	1	WBGene00007947	5149	Yes
ttTi7215	WBVar00255290	I	7957519	7957520	1	WBGene00011918	4383	Yes
ttTi7218	WBVar00255292	IV	14547176	14547177	1	WBGene00012093	5876	Yes
ttTi7233	WBVar00255296	V	10021278	10021279	1	WBGene00002263	5058	Yes
ttTi7345	WBVar00255335	I	9367064	9367065	1	WBGene00008878	1299	Yes
ttTi7401	WBVar00255351	II	943073	943074	1	WBGene00019918	12444	Yes
ttTi7443	WBVar00255359	V	584719	584720	1	WBGene00019454	32815	Yes
ttTi7473	WBVar00255370	IV	5879330	5879331	1	WBGene00005733	25198	Yes
ttTi7546	WBVar00255398	V	8164111	8164112	1	WBGene00017635	8217	Yes
ttTi7564	WBVar00255408	I	10741907	10741908	1	WBGene00015019	13633	Yes
ttTi7593	WBVar00255422	II	11368748	11368749	1	WBGene00000529	10084	Yes
ttTi7608	WBVar00255430	I	620586	620587	2	WBGene00018921	28815	Yes
ttTi7630	WBVar00255445	I	6707491	6707492	1	WBGene00020714	5296	Yes
ttTi7657	WBVar00255462	V	3411624	3411625	1	WBGene00020612	15796	Yes
ttTi7661	WBVar00255465	I	4826286	4826287	1	WBGene00019013	6379	Yes
ttTi7665	WBVar00255467	V	3427420	3427421	1	WBGene00020608	3833	Yes
ttTi7720	WBVar00255504	X	14667579	14667580	1	WBGene00007751	10145	Yes
ttTi7729	WBVar00255509	V	19990251	19990252	1	WBGene00005579	8020	Yes
ttTi7740	WBVar00255514	III	6720847	6720848	1	WBGene00018137	3603	Yes
ttTi7767	WBVar00255532	I	12839245	12839246	1	WBGene00004231	10643	Yes
ttTi7778	WBVar00255539	IV	9973874	9973875	1	WBGene00008153	440	Yes
ttTi7799	WBVar00255551	III	4712223	4712224	1	WBGene00119203	1133	Yes
ttTi7894	WBVar00255572	X	3677622	3677623	1	WBGene00006431	2992	Yes
ttTi7932	WBVar00255582	III	6148791	6148792	2	WBGene00021532	13067	Yes
ttTi8303	WBVar00255710	V	17170841	17170842	1	WBGene00005798	8473	Yes
ttTi8313	WBVar00255714	I	12146940	12146941	1	WBGene00005529	3752	Yes
ttTi8340	WBVar00255721	II	124544	124545	1	WBGene00019616	7107	Yes
ttTi8363	WBVar00255731	III	9577243	9577244	1	WBGene00000421	16044	Yes
ttTi8374	WBVar00255738	III	13099343	13099344	1	WBGene00004164	10371	Yes
ttTi8378	WBVar00255742	II	14298472	14298473	1	WBGene00013216	7360	Yes
ttTi8385	WBVar00255744	X	12850164	12850165	1	WBGene00000482	25150	Yes
ttTi8387	WBVar00255746	IV	9834264	9834265	1	WBGene00002204	1371	Yes
ttTi8436	WBVar00255774	IV	5673174	5673175	1	WBGene00005083	15091	Yes
ttTi8500	WBVar00255805	III	2103867	2103868	1	WBGene00004088	13039	Yes
ttTi8539	WBVar00255818	IV	993031	993032	1	WBGene00021924	9726	Yes
ttTi8540	WBVar00255819	X	13100334	13100335	1	WBGene00011000	824	Yes
ttTi8612	WBVar00255840	V	1356100	1356101	2	WBGene00022285	13484	Yes
ttTi8645	WBVar00255847	II	3909777	3909778	1	WBGene00018755	7658	Yes
ttTi8667	WBVar00255853	II	2358033	2358034	1	WBGene00018378	2673	Yes
ttTi8697	WBVar00255862	II	6544138	6544139	3	WBGene00016974	18912	Yes
ttTi8730	WBVar00255866	X	3249393	3249394	1	WBGene00004124	2052	Yes
ttTi8757	WBVar00255867	V	1850495	1850496	1	WBGene00020388	5419	Yes
ttTi8768	WBVar00255868	II	10508228	10508229	1	WBGene00010318	8508	Yes
ttTi8779	WBVar00255871	I	507688	507689	1	WBGene00022034	1648	Yes
ttTi8786	WBVar00255875	II	7115239	7115240	1	WBGene00017351	339	Yes
ttTi8840	WBVar00255892	III	8860516	8860517	1	WBGene00018416	1744	Yes
ttTi8855	WBVar00255894	V	9743901	9743902	2	WBGene00010251	12621	Yes
ttTi8860	WBVar00255895	X	14138561	14138562	1	WBGene00009232	976	Yes
ttTi8864	WBVar00255897	X	14138498	14138499	1	WBGene00009232	63	Yes
ttTi8917	WBVar00255917	IV	10838868	10838869	1	WBGene00011720	11322	Yes
ttTi8932	WBVar00255921	II	3582239	3582240	1	WBGene00005281	918	Yes
ttTi8944	WBVar00255923	IV	12728006	12728007	1	WBGene00004315	62135	Yes
ttTi8976	WBVar00255928	II	14288914	14288915	1	WBGene00005265	9558	Yes
ttTi8994	WBVar00255932	II	10977127	10977128	1	WBGene00004215	9009	Yes
ttTi9006	WBVar00255936	I	7119912	7119913	1	WBGene00001614	8457	Yes
ttTi9103	WBVar00255967	V	7324993	7324994	1	WBGene00005983	1177	Yes
ttTi9216	WBVar00255989	V	9179359	9179360	1	WBGene00004216	7945	Yes
ttTi9236	WBVar00255993	IV	5711114	5711115	1	WBGene00016951	33960	Yes
ttTi9243	WBVar00255996	V	17689622	17689623	1	WBGene00010299	21263	Yes
ttTi9252	WBVar00255999	V	19715033	19715034	1	WBGene00012837	15434	Yes
ttTi9291	WBVar00256010	IV	7011191	7011192	1	WBGene00016082	12694	Yes
ttTi9322	WBVar00256016	I	5818089	5818090	1	WBGene00001973	1968	Yes
ttTi9347	WBVar00256022	III	6323343	6323344	1	WBGene00016980	7146	Yes
ttTi9348	WBVar00256023	X	11395818	11395819	1	WBGene00004831	648	Yes
ttTi9350	WBVar00256024	V	12153329	12153330	1	WBGene00007758	6253	Yes
ttTi9368	WBVar00256027	I	14284327	14284328	1	WBGene00008613	24329	Yes
ttTi9394	WBVar00256032	V	20149900	20149901	1	WBGene00013750	3972	Yes
ttTi9395	WBVar00256033	V	9530180	9530181	1	WBGene00008235	808	Yes
ttTi9400	WBVar00256036	X	16902463	16902464	1	WBGene00018204	18773	Yes
ttTi9421	WBVar00256042	V	15532554	15532555	1	WBGene00008992	10932	Yes
ttTi9442	WBVar00256048	X	17263357	17263358	1	WBGene00021498	5384	Yes
ttTi9450	WBVar00256049	IV	4497367	4497368	1	WBGene00022675	2993	Yes
ttTi9463	WBVar00256056	V	7220090	7220091	1	WBGene00015745	7403	Yes
ttTi9473	WBVar00256060	III	9120052	9120053	1	WBGene00000425	343	Yes
ttTi9481	WBVar00256062	I	14869860	14869861	1	WBGene00008695	1532	Yes
ttTi9506	WBVar00256066	V	16425244	16425245	1	WBGene00009149	8263	Yes
ttTi9515	WBVar00256067	V	3021043	3021044	1	WBGene00077758	3169	Yes
ttTi9532	WBVar00256071	X	3105588	3105589	1	WBGene00019611	6328	Yes
ttTi9533	WBVar00256072	X	9344064	9344065	1	WBGene00020596	11094	Yes
ttTi9545	WBVar00256074	V	6965209	6965210	1	WBGene00003165	18467	Yes
ttTi9565	WBVar00256080	IV	121020	121021	1	WBGene00017928	12609	Yes
ttTi9689	WBVar00256112	I	3497264	3497265	1	WBGene00021643	32709	Yes
ttTi9692	WBVar00256113	II	8533694	8533695	1	WBGene00012175	12837	Yes
ttTi9713	WBVar00256117	V	19319119	19319120	1	WBGene00008069	451	Yes
ttTi9768	WBVar00256129	III	10002809	10002810	1	WBGene00007322	20231	Yes
ttTi9794	WBVar00256135	II	13692952	13692953	1	WBGene00012999	5615	Yes
ttTi9811	WBVar00256139	III	8317287	8317288	1	WBGene00004726	9608	Yes
ttTi9864	WBVar00256156	IV	4688708	4688709	1	WBGene00020676	1940	Yes
ttTi9879	WBVar00256161	V	6801902	6801903	1	WBGene00022604	13790	Yes
ttTi9901	WBVar00256166	I	6242334	6242335	1	WBGene00016751	2073	Yes
ttTi9907	WBVar00256168	V	9071453	9071454	1	WBGene00020864	3307	Yes
ttTi9913	WBVar00256171	V	11713690	11713691	1	WBGene00006609	12785	Yes
ttTi9937	WBVar00256179	IV	4738406	4738407	1	WBGene00017116	8071	Yes
ttTi9970	WBVar00256191	V	11399906	11399907	1	WBGene00003536	3186	Yes
ttTi9990	WBVar00256196	V	20367967	20367968	1	WBGene00005392	3925	Yes
ttTi9991	WBVar00256197	X	15479858	15479859	1	WBGene00001556	1005	Yes
ttTi9997	WBVar00256198	I	13521923	13521924	1	WBGene00013593	7482	Yes
ttTi10007	WBVar00256203	V	13780477	13780478	1	WBGene00009972	14221	Yes
ttTi10019	WBVar00256209	X	8116688	8116689	1	WBGene00001953	8169	Yes
ttTi10145	WBVar00256242	II	1440811	1440812	1	WBGene00021790	7081	Yes
ttTi10171	WBVar00256246	I	4279572	4279573	1	WBGene00021632	125	Yes
ttTi10172	WBVar00256247	X	12742019	12742020	2	WBGene00004007	8343	Yes
ttTi10203	WBVar00256259	I	13199689	13199690	1	WBGene00008908	12605	Yes
ttTi10233	WBVar00256267	V	15086436	15086437	1	WBGene00007234	8705	Yes
ttTi10238	WBVar00256269	I	9061775	9061776	1	WBGene00012298	1125	Yes
ttTi10267	WBVar00256276	III	6267281	6267282	2	WBGene00005165	1177	Yes
ttTi10280	WBVar00256279	III	8526790	8526791	1	WBGene00022505	2150	Yes
ttTi10313	WBVar00256283	IV	4964804	4964805	1	WBGene00021176	3163	Yes
ttTi10349	WBVar00256295	II	14807732	14807733	1	WBGene00012181	13836	Yes
ttTi10374	WBVar00256303	I	3083172	3083173	1	WBGene00019697	26855	Yes
ttTi10376	WBVar00256304	III	11139392	11139393	1	WBGene00012922	9225	Yes
ttTi10443	WBVar00256318	II	11052445	11052446	1	WBGene00009729	1613	Yes
ttTi10471	WBVar00256327	III	13541242	13541243	1	WBGene00013575	13099	Yes
ttTi10527	WBVar00256337	II	11449772	11449773	1	WBGene00012201	8244	Yes
ttTi10551	WBVar00256343	II	6577313	6577314	1	WBGene00005057	4847	Yes
ttTi10553	WBVar00256344	V	14459110	14459111	1	WBGene00000592	6647	Yes
ttTi10564	WBVar00256349	V	8773739	8773740	1	WBGene00006006	18359	Yes
ttTi10681	WBVar00256361	I	605044	605045	1	WBGene00002040	15542	Yes
ttTi10698	WBVar00256366	III	9204023	9204024	1	WBGene00013846	630	Yes
ttTi10717	WBVar00256377	II	10127365	10127366	1	WBGene00044027	535	Yes
ttTi10740	WBVar00256384	I	4190216	4190217	1	WBGene00015975	629	Yes
ttTi10761	WBVar00256392	II	1648437	1648438	1	WBGene00022558	4592	Yes
ttTi10763	WBVar00256393	I	6040829	6040830	1	WBGene00006492	16232	Yes
ttTi10797	WBVar00256401	I	5814083	5814084	1	WBGene00003020	1614	Yes
ttTi10804	WBVar00256403	V	15569434	15569435	1	WBGene00009221	11854	Yes
ttTi10806	WBVar00256404	V	4881175	4881176	1	WBGene00006098	3572	Yes
ttTi10866	WBVar00256412	V	15989522	15989523	1	WBGene00007380	1688	Yes
ttTi10878	WBVar00256416	X	5631070	5631071	2	WBGene00020658	3165	Yes
ttTi10880	WBVar00256417	IV	10233716	10233717	1	WBGene00001158	1876	Yes
ttTi10896	WBVar00256422	II	2417881	2417882	1	WBGene00018354	1380	Yes
ttTi10897	WBVar00256423	V	15478286	15478287	1	WBGene00007368	10368	Yes
ttTi10907	WBVar00256425	I	9628987	9628988	1	WBGene00002027	25311	Yes
ttTi10917	WBVar00256431	X	7538095	7538096	2	WBGene00001069	8711	Yes
ttTi10952	WBVar00256441	V	16567435	16567436	1	WBGene00005708	1454	Yes
ttTi10957	WBVar00256443	IV	12824381	12824382	2	WBGene00008555	12055	Yes
ttTi10966	WBVar00256449	III	11370921	11370922	1	WBGene00006533	12840	Yes
ttTi10973	WBVar00256451	V	8932801	8932802	1	WBGene00019202	1981	Yes
ttTi10974	WBVar00256452	X	423569	423570	1	WBGene00022860	2422	Yes
ttTi10978	WBVar00256455	IV	13510940	13510941	2	WBGene00004239	16036	Yes
ttTi10989	WBVar00256460	IV	7919498	7919499	1	WBGene00002080	10530	Yes
ttTi11000	WBVar00256467	II	8023223	8023224	1	WBGene00007433	9300	Yes
ttTi11009	WBVar00256470	IV	6610602	6610603	1	WBGene00001090	17838	Yes
ttTi11026	WBVar00256479	V	12440735	12440736	1	WBGene00138721	13489	Yes
ttTi11037	WBVar00256481	III	4383075	4383076	1	WBGene00007132	1178	Yes
ttTi11088	WBVar00256500	III	9511458	9511459	1	WBGene00010131	24062	Yes
ttTi11105	WBVar00256505	IV	10452897	10452898	1	WBGene00008490	13303	Yes
ttTi11131	WBVar00256512	IV	1626604	1626605	1	WBGene00003677	200	Yes
ttTi11146	WBVar00256520	IV	11865364	11865365	1	WBGene00007801	8497	Yes
ttTi11200	WBVar00256539	X	1925870	1925871	2	WBGene00198517	7771	Yes
ttTi11224	WBVar00256549	II	1083768	1083769	1	WBGene00019306	23275	Yes
ttTi11243	WBVar00256554	II	6953323	6953324	1	WBGene00000459	990	Yes
ttTi11246	WBVar00256556	II	11158704	11158705	1	WBGene00004227	5196	Yes
ttTi11263	WBVar00256562	IV	12211297	12211298	1	WBGene00004025	4013	Yes
ttTi11276	WBVar00256569	V	5264438	5264439	1	WBGene00015072	1005	Yes
ttTi11277	WBVar00256570	IV	1434327	1434328	1	WBGene00000546	4064	Yes
ttTi11299	WBVar00256573	III	11316452	11316453	1	WBGene00006563	34557	Yes
ttTi11308	WBVar00256575	V	18283058	18283059	1	WBGene00013058	147	Yes
ttTi11332	WBVar00256583	III	4076047	4076048	1	WBGene00006811	1003	Yes
ttTi11336	WBVar00256584	X	6465146	6465147	1	WBGene00015784	9693	Yes
ttTi11349	WBVar00256589	IV	10229008	10229009	1	WBGene00008508	2949	Yes
ttTi11355	WBVar00256593	X	5356202	5356203	1	WBGene00018037	12428	Yes
ttTi11363	WBVar00256595	X	12140353	12140354	1	WBGene00011361	6685	Yes
ttTi11366	WBVar00256597	V	20849067	20849068	1	WBGene00009291	8176	Yes
ttTi11392	WBVar00256605	V	20606512	20606513	1	WBGene00195243	9724	Yes
ttTi11397	WBVar00256608	IV	778797	778798	1	WBGene00018931	1358	Yes
ttTi11398	WBVar00256609	X	11835812	11835813	1	WBGene00044079	7076	Yes
ttTi11478	WBVar00256630	III	6593859	6593860	1	WBGene00002889	10052	Yes
ttTi11504	WBVar00256638	IV	4788405	4788406	1	WBGene00003694	14398	Yes
ttTi11509	WBVar00256641	V	19977732	19977733	1	WBGene00005398	12519	Yes
ttTi11521	WBVar00256642	V	9370381	9370382	1	WBGene00017092	2427	Yes
ttTi11613	WBVar00256657	IV	7544536	7544537	1	WBGene00003914	8334	Yes
ttTi11653	WBVar00256667	I	12393486	12393487	1	WBGene00011783	1157	Yes
ttTi11663	WBVar00256671	II	9217024	9217025	1	WBGene00014208	1140	Yes
ttTi11686	WBVar00256678	IV	16999483	16999484	1	WBGene00004403	10324	Yes
ttTi11716	WBVar00256682	II	1258001	1258002	1	WBGene00018575	3352	Yes
ttTi11741	WBVar00256692	II	14526954	14526955	1	WBGene00010197	18523	Yes
ttTi11792	WBVar00256713	V	5265443	5265444	1	WBGene00015072	12575	Yes
ttTi11800	WBVar00256717	X	14961097	14961098	1	WBGene00009720	31142	Yes
ttTi11914	WBVar00256744	IV	17373791	17373792	1	WBGene00007823	5811	Yes
ttTi11922	WBVar00256745	II	9663651	9663652	1	WBGene00014255	2329	Yes
ttTi11936	WBVar00256749	I	566310	566311	1	WBGene00000434	546	Yes
ttTi12008	WBVar00256759	II	9444828	9444829	1	WBGene00011169	8985	Yes
ttTi12021	WBVar00256762	I	9362366	9362367	1	WBGene00001121	4698	Yes
ttTi12025	WBVar00256763	III	7608003	7608004	1	WBGene00020202	6751	Yes
ttTi12111	WBVar00256782	V	20128463	20128464	1	WBGene00013748	8641	Yes
ttTi12120	WBVar00256785	II	8179653	8179654	1	WBGene00011468	225	Yes
ttTi12153	WBVar00256791	X	564795	564796	1	WBGene00003408	17586	Yes
ttTi12205	WBVar00256805	I	5668645	5668646	1	WBGene00018896	44917	Yes
ttTi12249	WBVar00256825	V	1510100	1510101	1	WBGene00016517	6321	Yes
ttTi12274	WBVar00256838	I	7535896	7535897	1	WBGene00007739	7352	Yes
ttTi12312	WBVar00256850	III	8326895	8326896	2	WBGene00022580	1158	Yes
ttTi12334	WBVar00256858	X	3361791	3361792	1	WBGene00000989	5630	Yes
ttTi12341	WBVar00256860	V	10573038	10573039	2	WBGene00011891	4941	Yes
ttTi12352	WBVar00256864	IV	1246347	1246348	1	WBGene00009523	8990	Yes
ttTi12365	WBVar00256867	V	20716488	20716489	1	WBGene00012850	12941	Yes
ttTi12367	WBVar00256868	V	7610667	7610668	1	WBGene00016814	1538	Yes
ttTi12386	WBVar00256873	I	7607958	7607959	1	WBGene00000084	382	Yes
ttTi12389	WBVar00256875	II	450627	450628	1	WBGene00021130	58137	Yes
ttTi12399	WBVar00256880	V	6956652	6956653	1	WBGene00003165	8557	Yes
ttTi12473	WBVar00256903	III	2448154	2448155	1	WBGene00017103	2303	Yes
ttTi12498	WBVar00256911	III	4493202	4493203	1	WBGene00000223	21769	Yes
ttTi12525	WBVar00256918	IV	12308662	12308663	1	WBGene00019580	19562	Yes
ttTi12552	WBVar00256924	III	9167191	9167192	1	WBGene00000960	1937	Yes
ttTi12558	WBVar00256927	II	6647784	6647785	1	WBGene00020582	8184	Yes
ttTi12595	WBVar00256942	X	6454253	6454254	1	WBGene00003551	3111	Yes
ttTi12601	WBVar00256943	I	8901377	8901378	1	WBGene00006765	24357	Yes
ttTi12638	WBVar00256956	V	13888401	13888402	1	WBGene00011931	25201	Yes
ttTi12642	WBVar00256959	IV	4967967	4967968	1	WBGene00021180	7071	Yes
ttTi12669	WBVar00256966	V	4655706	4655707	1	WBGene00018296	6645	Yes
ttTi12674	WBVar00256968	I	13516751	13516752	1	WBGene00013593	2870	Yes
ttTi12684	WBVar00256976	V	16294259	16294260	1	WBGene00007829	807	Yes
ttTi12685	WBVar00256977	V	4240363	4240364	1	WBGene00005415	16842	Yes
ttTi12709	WBVar00256985	V	12200909	12200910	1	WBGene00014098	3831	Yes
ttTi12771	WBVar00257007	III	10184557	10184558	1	WBGene00006783	5393	Yes
ttTi12802	WBVar00257016	V	16576333	16576334	1	WBGene00006198	6233	Yes
ttTi12832	WBVar00257025	V	17371689	17371690	1	WBGene00012491	560	Yes
ttTi12835	WBVar00257027	I	3659989	3659990	1	WBGene00020903	78	Yes
ttTi12870	WBVar00257040	IV	272505	272506	1	WBGene00005487	248	Yes
ttTi12873	WBVar00257042	III	1972670	1972671	1	WBGene00020117	2853	Yes
ttTi12877	WBVar00257044	II	12388482	12388483	2	WBGene00201189	7912	Yes
ttTi12893	WBVar00257048	V	7464090	7464091	1	WBGene00005310	585	Yes
ttTi12905	WBVar00257052	IV	12899714	12899715	1	WBGene00194918	7783	Yes
ttTi12931	WBVar00257057	II	8284766	8284767	1	WBGene00000379	2133	Yes
ttTi12952	WBVar00257066	II	4777627	4777628	2	WBGene00017842	2255	Yes
ttTi12963	WBVar00257071	V	3774301	3774302	1	WBGene00019963	10306	Yes
ttTi12964	WBVar00257072	I	13090728	13090729	2	WBGene00012506	2878	Yes
ttTi12972	WBVar00257075	X	5992518	5992519	1	WBGene00017718	3870	Yes
ttTi12984	WBVar00257082	V	8193306	8193307	1	WBGene00017639	15831	Yes
ttTi13043	WBVar00257109	V	19440533	19440534	1	WBGene00010850	4579	Yes
ttTi13093	WBVar00257127	V	3858641	3858642	1	WBGene00018545	2804	Yes
ttTi13104	WBVar00257133	III	8661151	8661152	1	WBGene00001078	13741	Yes
ttTi13149	WBVar00257146	X	15170571	15170572	1	WBGene00003840	1215	Yes
ttTi13182	WBVar00257154	V	11544010	11544011	1	WBGene00009533	7653	Yes
ttTi13188	WBVar00257157	I	10863391	10863392	1	WBGene00021386	1398	Yes
ttTi13191	WBVar00257158	V	7621394	7621395	1	WBGene00016823	11996	Yes
ttTi13192	WBVar00257159	IV	14340089	14340090	1	WBGene00044906	19423	Yes
ttTi13238	WBVar00257179	V	4327171	4327172	1	WBGene00017060	17796	Yes
ttTi13258	WBVar00257183	V	17710885	17710886	1	WBGene00006685	7007	Yes
ttTi13268	WBVar00257188	X	11542710	11542711	1	WBGene00044121	2111	Yes
ttTi13327	WBVar00257208	V	11575232	11575233	1	WBGene00003658	5613	Yes
ttTi13362	WBVar00257214	I	358610	358611	1	WBGene00020087	24968	Yes
ttTi13512	WBVar00257249	V	8758196	8758197	1	WBGene00015224	15543	Yes
ttTi13532	WBVar00257254	IV	15958014	15958015	1	WBGene00013655	3580	Yes
ttTi13600	WBVar00257273	X	15728320	15728321	1	WBGene00023497	3300	Yes
ttTi13616	WBVar00257277	IV	14841846	14841847	2	WBGene00013317	6814	Yes
ttTi13629	WBVar00257280	IV	6807763	6807764	1	WBGene00015935	17873	Yes
ttTi13667	WBVar00257284	V	3346140	3346141	1	WBGene00015885	8335	Yes
ttTi13733	WBVar00257309	V	3265611	3265612	1	WBGene00020879	2947	Yes
ttTi13777	WBVar00257319	IV	723228	723229	1	WBGene00044459	1236	Yes
ttTi13800	WBVar00257326	II	13035082	13035083	1	WBGene00008929	42905	Yes
ttTi13882	WBVar00257351	I	9321134	9321135	2	WBGene00009178	13519	Yes
ttTi13904	WBVar00257355	III	3053229	3053230	1	WBGene00019169	1347	Yes
ttTi13942	WBVar00257368	I	4241481	4241482	1	WBGene00003584	6113	Yes
ttTi13945	WBVar00257369	II	8546531	8546532	1	WBGene00012177	26636	Yes
ttTi13994	WBVar00257382	II	7115821	7115822	1	WBGene00017351	24022	Yes
ttTi13996	WBVar00257383	V	17009154	17009155	1	WBGene00009914	7537	Yes
ttTi14003	WBVar00257386	III	6611061	6611062	1	WBGene00005263	2035	Yes
ttTi14031	WBVar00257393	I	2607244	2607245	1	WBGene00000832	28768	Yes
ttTi14121	WBVar00257405	I	5922803	5922804	1	WBGene00015028	9782	Yes
ttTi14130	WBVar00257409	III	10642727	10642728	1	WBGene00000974	14708	Yes
ttTi14164	WBVar00257419	I	4825685	4825686	1	WBGene00019013	601	Yes
ttTi14178	WBVar00257424	I	5106304	5106305	1	WBGene00022460	1523	Yes
ttTi14197	WBVar00257432	IV	14762369	14762370	1	WBGene00013303	28301	Yes
ttTi14206	WBVar00257434	III	3745505	3745506	1	WBGene00003033	1093	Yes
ttTi14271	WBVar00257452	I	2361610	2361611	1	WBGene00021461	11675	Yes
ttTi14357	WBVar00257472	I	2806913	2806914	1	WBGene00002174	44130	Yes
ttTi14362	WBVar00257474	II	2342669	2342670	1	WBGene00018383	2606	Yes
ttTi14369	WBVar00257478	V	14232910	14232911	1	WBGene00010510	4291	Yes
ttTi14372	WBVar00257480	I	4142352	4142353	2	WBGene00017084	13824	Yes
ttTi14384	WBVar00257482	II	8075739	8075740	1	WBGene00010501	121	Yes
ttTi14391	WBVar00257485	V	6196331	6196332	1	WBGene00006436	7114	Yes
ttTi14422	WBVar00257490	II	4369278	4369279	1	WBGene00023425	9174	Yes
ttTi14427	WBVar00257491	III	6382106	6382107	1	WBGene00015809	1380	Yes
ttTi14440	WBVar00257496	III	7965560	7965561	1	WBGene00018842	4303	Yes
ttTi14475	WBVar00257507	III	7499903	7499904	1	WBGene00015581	13488	Yes
ttTi14613	WBVar00257528	III	1706832	1706833	1	WBGene00021256	21228	Yes
ttTi14628	WBVar00257532	IV	9742439	9742440	1	WBGene00007794	2675	Yes
ttTi14638	WBVar00257533	II	12451297	12451298	1	WBGene00043058	11663	Yes
ttTi14675	WBVar00257543	V	19080515	19080516	1	WBGene00003685	3446	Yes
ttTi14700	WBVar00257552	V	11314947	11314948	1	WBGene00009830	15250	Yes
ttTi14724	WBVar00257562	V	3135523	3135524	1	WBGene00017173	597	Yes
ttTi14773	WBVar00257576	V	7464675	7464676	1	WBGene00005310	9501	Yes
ttTi14781	WBVar00257577	II	3299360	3299361	1	WBGene00018201	4942	Yes
ttTi14787	WBVar00257579	II	10335011	10335012	1	WBGene00010830	38654	Yes
ttTi14805	WBVar00257582	V	9791903	9791904	1	WBGene00009773	2976	Yes
ttTi14820	WBVar00257585	I	9628960	9628961	1	WBGene00002027	27	Yes
ttTi14833	WBVar00257589	II	8691917	8691918	1	WBGene00007916	10496	Yes
ttTi14848	WBVar00257593	I	4966086	4966087	1	WBGene00000155	7868	Yes
ttTi14865	WBVar00257600	V	3765441	3765442	1	WBGene00021479	5620	Yes
ttTi14875	WBVar00257603	V	3765390	3765391	1	WBGene00021479	51	Yes
ttTi14890	WBVar00257608	X	3382570	3382571	1	WBGene00044355	458	Yes
ttTi14930	WBVar00257621	II	9069818	9069819	1	WBGene00011978	2946	Yes
ttTi14959	WBVar00257630	I	12983186	12983187	1	WBGene00008134	5328	Yes
ttTi14971	WBVar00257635	II	3461216	3461217	1	WBGene00015846	2260	Yes
ttTi14983	WBVar00257639	II	5697472	5697473	1	WBGene00016119	3481	Yes
ttTi15000	WBVar00257643	II	4773946	4773947	1	WBGene00044662	784	Yes
ttTi15048	WBVar00257653	II	955517	955518	1	WBGene00016302	25402	Yes
ttTi15127	WBVar00257674	III	6049420	6049421	1	WBGene00018255	506	Yes
ttTi15134	WBVar00257676	II	136218	136219	1	WBGene00019613	3024	Yes
ttTi15151	WBVar00257680	I	11817748	11817749	1	WBGene00011388	1307	Yes
ttTi15154	WBVar00257681	II	8065776	8065777	1	WBGene00006734	9963	Yes
ttTi15163	WBVar00257682	V	20834130	20834131	1	WBGene00003830	7980	Yes
ttTi15185	WBVar00257686	X	14218872	14218873	1	WBGene00010605	3177	Yes
ttTi15218	WBVar00257694	I	7627637	7627638	1	WBGene00003071	3362	Yes
ttTi15334	WBVar00257714	X	7763655	7763656	1	WBGene00000950	3269	Yes
ttTi15592	WBVar00257736	II	3849720	3849721	1	WBGene00003662	380	Yes
ttTi15627	WBVar00257738	V	16530118	16530119	1	WBGene00009473	4872	Yes
ttTi15637	WBVar00257740	II	3319601	3321844	4	WBGene00195076	5024	Yes
ttTi15869	WBVar00257751	II	12449202	12449203	1	WBGene00005250	2095	Yes
ttTi16059	WBVar00257767	I	11424546	11424547	1	WBGene00007768	202	Yes
ttTi16077	WBVar00257769	X	5935798	5935799	1	WBGene00044571	1042	Yes
ttTi16086	WBVar00257770	I	2804096	2804097	1	WBGene00002174	2817	Yes
ttTi16117	WBVar00257779	II	5758341	5758342	1	WBGene00017325	7502	Yes
ttTi16156	WBVar00257786	I	13906689	13906690	1	WBGene00006616	2779	Yes
ttTi16194	WBVar00257788	IV	7000234	7000235	1	WBGene00016085	7872	Yes
ttTi16222	WBVar00257793	II	6574753	6574754	1	WBGene00005055	2560	Yes
ttTi16285	WBVar00257798	V	15233438	15233439	1	WBGene00005760	1571	Yes
ttTi16332	WBVar00257809	II	631850	631851	1	WBGene00020204	15714	Yes
ttTi16333	WBVar00257810	III	11483880	11483881	1	WBGene00013421	1024	Yes
ttTi16448	WBVar00257823	III	10184164	10184165	1	WBGene00006783	393	Yes
ttTi16491	WBVar00257828	III	9934162	9934163	1	WBGene00010540	3642	Yes
ttTi16656	WBVar00257844	III	6142885	6142886	1	WBGene00021535	5906	Yes
ttTi16668	WBVar00257846	V	5033510	5033511	1	WBGene00044535	770	Yes
ttTi16770	WBVar00257857	IV	7637637	7637638	1	WBGene00018472	519	Yes
ttTi16822	WBVar00257866	III	6749955	6749956	1	WBGene00000998	11237	Yes
ttTi16859	WBVar00257871	X	2469601	2469602	1	WBGene00019866	1551	Yes
ttTi16886	WBVar00257877	I	14266082	14266083	1	WBGene00003980	15463	Yes
ttTi16997	WBVar00257903	IV	12959230	12959231	1	WBGene00010126	1373	Yes
ttTi17020	WBVar00257907	V	16044355	16044356	1	WBGene00050899	24	Yes
ttTi17036	WBVar00257912	III	7219410	7219411	1	WBGene00020106	14946	Yes
ttTi17095	WBVar00257921	V	4513149	4513150	1	WBGene00020904	646	Yes
ttTi17144	WBVar00257935	III	4798631	4798632	1	WBGene00008006	1237	Yes
ttTi17219	WBVar00257954	III	13539468	13539469	1	WBGene00013574	1774	Yes
ttTi17302	WBVar00257967	I	10666587	10666588	1	WBGene00015239	1016	Yes
ttTi17363	WBVar00257986	II	442020	442021	1	WBGene00016071	5984	Yes
ttTi17370	WBVar00257989	III	10862741	10862742	1	WBGene00003898	4126	Yes
ttTi17371	WBVar00257990	V	19239380	19239381	2	WBGene00006140	20345	Yes
ttTi17451	WBVar00258009	II	5005519	5005520	2	WBGene00007012	10802	Yes
ttTi17453	WBVar00258011	II	6670522	6670523	1	WBGene00020576	1916	Yes
ttTi17454	WBVar00258012	III	8702602	8702603	1	WBGene00015130	187	Yes
ttTi17490	WBVar00258026	V	13632196	13632197	1	WBGene00010426	2626	Yes
ttTi17527	WBVar00258037	IV	17348561	17348562	1	WBGene00008203	2971	Yes
ttTi17537	WBVar00258042	III	4973851	4973852	1	WBGene00003558	9758	Yes
ttTi17539	WBVar00258043	V	10559499	10559500	1	WBGene00009340	13539	Yes
ttTi17606	WBVar00258072	X	3232127	3232128	1	WBGene00017892	7425	Yes
ttTi17617	WBVar00258080	II	3583157	3583158	1	WBGene00005281	2223	Yes
ttTi17642	WBVar00258087	II	4922508	4922509	1	WBGene00019895	763	Yes
ttTi17650	WBVar00258088	II	4954696	4954697	2	WBGene00003949	10214	Yes
ttTi17664	WBVar00258092	II	1057629	1057630	1	WBGene00019311	3875	Yes
ttTi17684	WBVar00258099	III	8134899	8134900	1	WBGene00015752	20314	Yes
ttTi17746	WBVar00258109	II	5067183	5067184	1	WBGene00044387	10454	Yes
ttTi17768	WBVar00258112	IV	3959043	3959044	1	WBGene00021585	1088	Yes
ttTi17823	WBVar00258121	I	5347690	5347691	1	WBGene00018864	8837	Yes
ttTi17826	WBVar00258122	II	508764	508765	1	WBGene00005512	8935	Yes
ttTi17891	WBVar00258133	X	6054886	6054887	1	WBGene00016661	1793	Yes
ttTi17900	WBVar00258135	X	8950596	8950597	1	WBGene00017039	1008	Yes
ttTi17941	WBVar00258145	II	12901549	12901550	1	WBGene00009396	1356	Yes
ttTi18000	WBVar00258152	X	11980553	11980554	1	WBGene00008208	1000	Yes
ttTi18037	WBVar00258158	IV	3467656	3467657	1	WBGene00019047	8290	Yes
ttTi18095	WBVar00258170	II	2301757	2301758	1	WBGene00015113	11927	Yes
ttTi18134	WBVar00258171	I	11982891	11982892	1	WBGene00013135	4884	Yes
ttTi18155	WBVar00258175	V	10100356	10100357	1	WBGene00044044	23	Yes
ttTi18174	WBVar00258176	IV	12413843	12413844	1	WBGene00008582	3059	Yes
ttTi18251	WBVar00258187	II	7115578	7115579	1	WBGene00017351	243	Yes
ttTi18348	WBVar00258205	V	19531485	19531486	1	WBGene00012813	57949	Yes
ttTi18386	WBVar00258210	I	12389853	12389854	1	WBGene00011782	3633	Yes
ttTi18436	WBVar00258220	I	2594320	2594321	1	WBGene00004226	5669	Yes
ttTi18467	WBVar00258227	II	4743897	4743898	1	WBGene00018269	6260	Yes
ttTi18568	WBVar00258247	V	12284837	12284838	1	WBGene00010096	8838	Yes
ttTi18588	WBVar00258251	I	9044660	9044661	1	WBGene00007857	9118	Yes
ttTi18596	WBVar00258253	X	14333530	14333531	1	WBGene00004764	8900	Yes
ttTi18601	WBVar00258254	IV	9091990	9091991	1	WBGene00013882	8053	Yes
ttTi18604	WBVar00258256	IV	16333768	16333769	1	WBGene00023513	7780	Yes
ttTi18608	WBVar00258257	V	10803080	10803081	1	WBGene00008379	19793	Yes
ttTi18691	WBVar00258261	V	12894840	12894841	1	WBGene00011283	18452	Yes
ttTi18843	WBVar00258277	II	1280839	1280840	1	WBGene00023499	24682	Yes
ttTi18878	WBVar00258285	I	9062900	9062901	1	WBGene00012298	3089	Yes
ttTi18884	WBVar00258288	X	14420425	14420426	1	WBGene00009086	8069	Yes
ttTi18910	WBVar00258300	IV	7074852	7074853	1	WBGene00005207	2618	Yes
ttTi18919	WBVar00258303	III	4354556	4354557	1	WBGene00007138	13016	Yes
ttTi18921	WBVar00258305	I	10657679	10657680	1	WBGene00015237	4713	Yes
ttTi18929	WBVar00258308	I	5559957	5559958	1	WBGene00006594	301	Yes
ttTi18933	WBVar00258310	IV	5826381	5826382	1	WBGene00015680	10282	Yes
ttTi18936	WBVar00258311	IV	10011174	10011175	1	WBGene00009678	3323	Yes
ttTi18962	WBVar00258320	V	8974548	8974549	1	WBGene00019116	4884	Yes
ttTi19048	WBVar00258352	V	5409284	5409285	1	WBGene00016081	1463	Yes
ttTi19143	WBVar00258374	V	17682660	17682661	1	WBGene00010300	6495	Yes
ttTi19154	WBVar00258378	V	2806003	2806004	1	WBGene00043357	15743	Yes
ttTi19177	WBVar00258383	V	16583521	16583522	1	WBGene00006197	21727	Yes
ttTi19178	WBVar00258384	I	7737011	7737012	1	WBGene00009190	3452	Yes
ttTi19199	WBVar00258389	IV	13571734	13571735	1	WBGene00004265	11841	Yes
ttTi19228	WBVar00258395	X	12047313	12047314	1	WBGene00007116	5181	Yes
ttTi19243	WBVar00258402	V	3477255	3477256	1	WBGene00044089	2817	Yes
ttTi19320	WBVar00258411	III	13684634	13684635	1	WBGene00001118	19953	Yes
ttTi19352	WBVar00258421	III	619066	619067	1	WBGene00020562	599	Yes
ttTi19421	WBVar00258441	X	3239905	3239906	1	WBGene00018237	2428	Yes
ttTi19467	WBVar00258457	III	12102525	12102526	1	WBGene00013540	23201	Yes
ttTi19491	WBVar00258461	II	8090468	8090469	1	WBGene00003089	1308	Yes
ttTi19567	WBVar00258466	III	3828719	3828720	1	WBGene00011260	8456	Yes
ttTi19678	WBVar00258471	III	11093845	11093846	1	WBGene00001815	13179	Yes
ttTi19680	WBVar00258472	V	10312252	10312253	1	WBGene00001533	36223	Yes
ttTi19745	WBVar00258479	V	2985371	2985372	1	WBGene00005886	3388	Yes
ttTi19751	WBVar00258480	X	15423300	15423301	1	WBGene00009561	11068	Yes
ttTi19769	WBVar00258483	II	10649441	10649442	1	WBGene00010898	8621	Yes
ttTi19783	WBVar00258489	X	13113954	13113955	1	WBGene00008926	22796	Yes
ttTi19789	WBVar00258490	I	7504535	7504536	1	WBGene00007742	19895	Yes
ttTi19830	WBVar00258493	X	16077497	16077498	1	WBGene00007816	1093	Yes
ttTi19922	WBVar00258499	V	8510386	8510387	1	WBGene00022840	25561	Yes
ttTi20018	WBVar00258530	V	7149205	7149206	1	WBGene00017337	138	Yes
ttTi20023	WBVar00258532	V	13034445	13034446	1	WBGene00077565	2196	Yes
ttTi20037	WBVar00258538	X	14953598	14953599	1	WBGene00003909	7499	Yes
ttTi20039	WBVar00258539	V	9129884	9129885	1	WBGene00017653	3405	Yes
ttTi20045	WBVar00258541	IV	9852605	9852606	1	WBGene00006050	1749	Yes
ttTi20088	WBVar00258550	III	6725325	6725326	1	WBGene00018131	4372	Yes
ttTi20128	WBVar00258558	V	11330197	11330198	1	WBGene00009833	2904	Yes
ttTi20248	WBVar00258587	IV	331021	331022	1	WBGene00017577	6517	Yes
ttTi20257	WBVar00258592	V	1183729	1183730	1	WBGene00021737	445	Yes
ttTi20291	WBVar00258600	II	232021	232022	1	WBGene00021545	26111	Yes
ttTi20354	WBVar00258622	IV	5584793	5584794	1	WBGene00001439	12146	Yes
ttTi20386	WBVar00258633	II	4345610	4345611	1	WBGene00019217	8377	Yes
ttTi20399	WBVar00258640	II	9425230	9425231	1	WBGene00010946	7564	Yes
ttTi20417	WBVar00258650	I	11743700	11743701	1	WBGene00009412	2921	Yes
ttTi20425	WBVar00258652	II	10305516	10305517	1	WBGene00001531	2356	Yes
ttTi20432	WBVar00258655	V	18843814	18843815	1	WBGene00003655	3375	Yes
ttTi20434	WBVar00258656	IV	114384	114385	1	WBGene00001111	1846	Yes
ttTi20450	WBVar00258665	X	16640833	16640834	1	WBGene00015548	2989	Yes
ttTi20496	WBVar00258684	IV	17364079	17364080	1	WBGene00007822	2133	Yes
ttTi20513	WBVar00258690	IV	10410438	10410439	1	WBGene00011225	12520	Yes
ttTi20535	WBVar00258700	V	641203	641204	1	WBGene00018622	5961	Yes
ttTi20591	WBVar00258727	V	12671572	12671573	1	WBGene00006007	4677	Yes
ttTi20602	WBVar00258732	V	9609298	9609299	1	WBGene00001053	8572	Yes
ttTi20611	WBVar00258735	IV	9836306	9836307	1	WBGene00003467	2350	Yes
ttTi20612	WBVar00258736	V	10739622	10739623	1	WBGene00013863	132	Yes
ttTi20620	WBVar00258739	III	6486403	6486404	1	WBGene00017754	2846	Yes
ttTi20624	WBVar00258741	IV	6592732	6592733	1	WBGene00018168	2972	Yes
ttTi20664	WBVar00258756	I	6734203	6734204	1	WBGene00004883	5096	Yes
ttTi20683	WBVar00258764	V	20051302	20051303	1	WBGene00005440	3546	Yes
ttTi20693	WBVar00258766	V	16415934	16415935	1	WBGene00006120	9310	Yes
ttTi20716	WBVar00258775	III	580626	580627	1	WBGene00021905	35415	Yes
ttTi20757	WBVar00258790	II	6737804	6737805	1	WBGene00020498	10052	Yes
ttTi20787	WBVar00258802	X	2165383	2165384	1	WBGene00018589	26545	Yes
ttTi20789	WBVar00258803	X	11149116	11149117	1	WBGene00007327	14045	Yes
ttTi20797	WBVar00258806	IV	7030053	7030054	1	WBGene00015550	20778	Yes
ttTi20799	WBVar00258807	IV	10224038	10224039	1	WBGene00003531	3602	Yes
ttTi20832	WBVar00258812	V	8459599	8459600	1	WBGene00020721	182	Yes
ttTi20871	WBVar00258818	X	14716832	14716833	1	WBGene00006432	2629	Yes
ttTi20880	WBVar00258819	V	3852481	3852482	1	WBGene00018541	6160	Yes
ttTi20998	WBVar00258842	III	1978697	1978698	1	WBGene00020118	1468	Yes
ttTi21005	WBVar00258845	IV	6925003	6925004	2	WBGene00197551	13298	Yes
ttTI21026	WBVar00258854	V	16116712	16116713	1	WBGene00006092	5915	Yes
ttTi21047	WBVar00258862	V	12485444	12485445	1	WBGene00012242	1490	Yes
ttTI21065	WBVar00258866	V	1170470	1170471	1	WBGene00004230	3769	Yes
ttTI21184	WBVar00258894	X	11918547	11918548	1	WBGene00013401	24129	Yes
ttTI21196	WBVar00258898	II	6389814	6389815	1	WBGene00019063	8307	Yes
ttTI21232	WBVar00258907	III	1452457	1452458	1	WBGene00022349	32295	Yes
ttTi21253	WBVar00258914	I	13699140	13699141	1	WBGene00012387	20955	Yes
ttTI21264	WBVar00258917	IV	7169217	7169218	1	WBGene00004822	31655	Yes
ttTI21310	WBVar00258929	III	11256495	11256496	1	WBGene00012938	5942	Yes
ttTi21367	WBVar00258938	I	14753086	14753087	1	WBGene00010580	18445	Yes
ttTi21395	WBVar00258949	V	6558915	6558916	2	WBGene00019375	5394	Yes
ttTi21408	WBVar00258955	III	4713356	4713357	1	WBGene00011415	10156	Yes
ttTi21419	WBVar00258957	IV	3958912	3958913	1	WBGene00021585	131	Yes
ttTi21424	WBVar00258959	II	9475325	9475326	1	WBGene00011847	40501	Yes
ttTi21438	WBVar00258968	II	1279264	1279265	1	WBGene00023499	1575	Yes
ttTi21467	WBVar00258979	II	934616	934617	1	WBGene00019920	2359	Yes
ttTi21517	WBVar00258995	V	11157526	11157527	1	WBGene00005199	23862	Yes
ttTi21534	WBVar00259000	II	14353402	14353403	1	WBGene00011050	20337	Yes
ttTi21539	WBVar00259001	II	11831933	11831934	1	WBGene00012086	7958	Yes
ttTi21541	WBVar00259002	IV	4423608	4423609	1	WBGene00019950	936	Yes
ttTi21546	WBVar00259005	V	3904137	3904138	1	WBGene00005404	8254	Yes
ttTi21563	WBVar00259012	X	2126340	2126341	1	WBGene00018739	149	Yes
ttTi21601	WBVar00259026	V	8793827	8793828	1	WBGene00006467	3392	Yes
ttTi21634	WBVar00259028	III	3404938	3404939	1	WBGene00010305	26067	Yes
ttTi21636	WBVar00259029	I	6789164	6789165	1	WBGene00016493	34765	Yes
ttTi21738	WBVar00259048	I	9808951	9808952	1	WBGene00003569	6237	Yes
ttTi21755	WBVar00259052	V	3191830	3191831	1	WBGene00022260	9375	Yes
ttTi21761	WBVar00259053	X	6499421	6499422	1	WBGene00015787	6603	Yes
ttTi21857	WBVar00259069	V	12258739	12258740	1	WBGene00011452	734	Yes
ttTi21866	WBVar00259070	X	6628621	6628622	1	WBGene00016090	1782	Yes
ttTi21876	WBVar00259072	IV	8342191	8342192	1	WBGene00017544	10660	Yes
ttTi21879	WBVar00259073	III	5735408	5735409	1	WBGene00015085	1895	Yes
ttTi21915	WBVar00259075	III	893703	893704	1	WBGene00020763	23486	Yes
ttTi21935	WBVar00259081	I	8343913	8343914	1	WBGene00007913	651	Yes
ttTi22009	WBVar00259098	V	10108207	10108208	1	WBGene00007431	14425	Yes
ttTi22034	WBVar00259102	V	2705304	2705305	1	WBGene00021562	5417	Yes
ttTi22045	WBVar00259103	V	15898178	15898179	1	WBGene00006124	15749	Yes
ttTi22051	WBVar00259104	IV	8609820	8609821	1	WBGene00018335	18176	Yes
ttTi22054	WBVar00259105	I	10701768	10701769	1	WBGene00016394	8596	Yes
ttTi22115	WBVar00259121	V	9171997	9171998	1	WBGene00015057	7362	Yes
ttTi22123	WBVar00259123	IV	8474303	8474304	1	WBGene00016181	1642	Yes
ttTi22128	WBVar00259126	I	3558316	3558317	1	WBGene00021646	19520	Yes
ttTi22157	WBVar00259139	IV	17316315	17316316	1	WBGene00185097	16660	Yes
ttTi22199	WBVar00259151	IV	8137507	8137508	1	WBGene00018356	910	Yes
ttTi22332	WBVar00259176	I	11429974	11429975	1	WBGene00003664	13133	Yes
ttTi22347	WBVar00259179	V	17803760	17803761	1	WBGene00005496	11629	Yes
ttTi22353	WBVar00259181	X	6718110	6718111	1	WBGene00004877	7577	Yes
ttTi22357	WBVar00259182	III	13673355	13673356	1	WBGene00000179	598	Yes
ttTi22372	WBVar00259184	V	3771061	3771062	1	WBGene00019961	3240	Yes
ttTi22409	WBVar00259189	X	6630403	6630404	1	WBGene00016090	6340	Yes
ttTi22499	WBVar00259202	II	8827846	8827847	1	WBGene00003544	2121	Yes
ttTi22545	WBVar00259213	I	1033356	1033357	2	WBGene00004952	31883	Yes
ttTi22584	WBVar00259222	II	12757324	12757325	1	WBGene00012900	4784	Yes
ttTi22607	WBVar00259226	V	8642073	8642074	1	WBGene00017881	5160	Yes
ttTi22623	WBVar00259229	II	3699363	3699364	1	WBGene00005995	15983	Yes
ttTi22637	WBVar00259232	V	11881904	11881905	1	WBGene00010789	2728	Yes
ttTi22721	WBVar00259243	X	14585234	14585235	1	WBGene00008094	4974	Yes
ttTi22778	WBVar00259251	III	13563846	13563847	1	WBGene00011474	2425	Yes
ttTi22804	WBVar00259258	II	9432794	9432795	1	WBGene00002199	1010	Yes
ttTi22806	WBVar00259259	IV	16299922	16299923	1	WBGene00023514	5563	Yes
ttTi22814	WBVar00259261	IV	12059278	12059279	1	WBGene00010667	2153	Yes
ttTi22832	WBVar00259265	IV	6271215	6271216	1	WBGene00005742	14010	Yes
ttTi22851	WBVar00259271	II	10741595	10741596	1	WBGene00003404	570	Yes
ttTi22889	WBVar00259282	X	11708340	11708341	1	WBGene00043985	354	Yes
ttTi22898	WBVar00259284	II	10564282	10564283	1	WBGene00007356	1936	Yes
ttTi22921	WBVar00259291	IV	6383196	6383197	1	WBGene00022240	35659	Yes
ttTi22940	WBVar00259297	V	7185423	7185424	1	WBGene00017312	951	Yes
ttTi22945	WBVar00259300	III	22854	22855	1	WBGene00019185	6992	Yes
ttTi22987	WBVar00259310	X	1853079	1853080	1	WBGene00194679	27053	Yes
ttTi22992	WBVar00259313	I	10966485	10966486	1	WBGene00013122	14367	Yes
ttTi23017	WBVar00259318	I	11185293	11185294	1	WBGene00005517	882	Yes
ttTi23023	WBVar00259321	IV	7315332	7315333	1	WBGene00018349	2690	Yes
ttTi23026	WBVar00259322	II	279807	279808	1	WBGene00015194	15720	Yes
ttTi23066	WBVar00259327	II	10006984	10006985	1	WBGene00014128	11730	Yes
ttTi23079	WBVar00259328	I	6057061	6057062	1	WBGene00016157	14023	Yes
ttTi23080	WBVar00259329	III	13682609	13682610	1	WBGene00001118	2025	Yes
ttTi23107	WBVar00259335	II	3235960	3235961	1	WBGene00023479	5171	Yes
ttTi23114	WBVar00259337	IV	16780159	16780160	1	WBGene00012791	4564	Yes
ttTi23122	WBVar00259339	V	12734324	12734325	1	WBGene00007604	7687	Yes
ttTi23147	WBVar00259340	I	11630720	11630721	1	WBGene00012265	12298	Yes
ttTi23163	WBVar00259346	I	11524554	11524555	1	WBGene00009314	18950	Yes
ttTi23215	WBVar00259362	II	6986430	6986431	1	WBGene00015795	7232	Yes
ttTi23239	WBVar00259366	V	12939022	12939023	1	WBGene00011799	5065	Yes
ttTi23241	WBVar00259367	IV	4479992	4479993	1	WBGene00019720	5327	Yes
ttTi23260	WBVar00259368	V	17288555	17288556	1	WBGene00005777	9279	Yes
ttTi23283	WBVar00259372	X	10790843	10790844	1	WBGene00011462	4757	Yes
ttTi23284	WBVar00259373	I	6777551	6777552	1	WBGene00004111	11613	Yes
ttTi23318	WBVar00259382	II	8595402	8595403	1	WBGene00009203	12895	Yes
ttTi23337	WBVar00259389	V	6105850	6105851	1	WBGene00017535	17939	Yes
ttTi23350	WBVar00259392	X	14833259	14833260	1	WBGene00001055	124	Yes
ttTi23366	WBVar00259398	IV	10466901	10466902	1	WBGene00008485	11640	Yes
ttTi23367	WBVar00259399	I	13217578	13217579	1	WBGene00014239	3292	Yes
ttTi23368	WBVar00259400	V	1711586	1711587	1	WBGene00005847	12444	Yes
ttTi23384	WBVar00259407	IV	11418228	11418229	1	WBGene00009038	8388	Yes
ttTi23403	WBVar00259415	I	12365049	12365050	1	WBGene00045103	161	Yes
ttTi23404	WBVar00259416	I	8623417	8623418	1	WBGene00001414	7503	Yes
ttTi23463	WBVar00259440	V	13776092	13776093	1	WBGene00009971	359	Yes
ttTi23464	WBVar00259441	II	5550194	5550195	2	WBGene00015891	4246	Yes
ttTi23466	WBVar00259442	II	10646369	10646370	1	WBGene00010895	3072	Yes
ttTi23470	WBVar00259444	III	11550653	11550654	1	WBGene00013439	944	Yes
ttTi23480	WBVar00259449	V	462708	462709	1	WBGene00019742	2014	Yes
ttTi23488	WBVar00259452	II	13082209	13082210	1	WBGene00195150	29988	Yes
ttTi23493	WBVar00259455	V	13196913	13196914	1	WBGene00045488	9978	Yes
ttTi23616	WBVar00259492	I	7249897	7249898	1	WBGene00003041	20242	Yes
ttTi23628	WBVar00259496	I	14642795	14642796	1	WBGene00013692	2270	Yes
ttTi23637	WBVar00259497	I	12936551	12936552	1	WBGene00006484	652	Yes
ttTi23685	WBVar00259507	X	2684010	2684011	1	WBGene00020511	1198	Yes
ttTi23729	WBVar00259518	I	12150692	12150693	1	WBGene00005528	4211	Yes
ttTi23749	WBVar00259525	X	17473055	17473056	1	WBGene00006602	9106	Yes
ttTi23767	WBVar00259531	II	7586759	7586760	1	WBGene00006363	9663	Yes
ttTi23786	WBVar00259536	I	8257532	8257533	1	WBGene00013957	3100	Yes
ttTi23819	WBVar00259550	III	4678592	4678593	1	WBGene00005168	19481	Yes
ttTi23857	WBVar00259561	III	2289228	2289229	1	WBGene00021858	2577	Yes
ttTi23888	WBVar00259572	II	8013740	8013741	1	WBGene00008436	9483	Yes
ttTi23906	WBVar00259579	V	2276237	2276238	1	WBGene00003649	2396	Yes
ttTi23910	WBVar00259580	I	11424748	11424749	1	WBGene00007768	5226	Yes
ttTi23913	WBVar00259581	II	6793450	6793451	1	WBGene00020478	5860	Yes
ttTi23932	WBVar00259588	IV	9083117	9083118	1	WBGene00006663	8873	Yes
ttTi23942	WBVar00259590	II	847907	847908	1	WBGene00017874	8826	Yes
ttTi23953	WBVar00259592	IV	7200872	7200873	1	WBGene00006748	2618	Yes
ttTi23977	WBVar00259601	X	1648066	1648067	1	WBGene00044559	6341	Yes
ttTi23986	WBVar00259603	I	10724305	10724306	1	WBGene00015018	3086	Yes
ttTi24016	WBVar00259618	V	17919212	17919213	1	WBGene00044795	48232	Yes
ttTi24064	WBVar00259631	I	10301295	10301296	1	WBGene00011866	1127	Yes
ttTi24066	WBVar00259633	X	5435767	5435768	1	WBGene00016558	11766	Yes
ttTi24075	WBVar00259636	IV	10625570	10625571	1	WBGene00011182	4063	Yes
ttTi24081	WBVar00259640	X	5435705	5435706	1	WBGene00016558	62	Yes
ttTi24131	WBVar00259653	I	14237804	14237805	1	WBGene00008187	625	Yes
ttTi24134	WBVar00259656	X	13228864	13228865	1	WBGene00010694	100	Yes
ttTi24152	WBVar00259660	V	16073876	16073877	1	WBGene00005598	5342	Yes
ttTi24171	WBVar00259668	IV	4338749	4338750	1	WBGene00020976	32159	Yes
ttTi24191	WBVar00259674	IV	11548048	11548049	1	WBGene00045196	5711	Yes
ttTi24208	WBVar00259683	V	20857243	20857244	1	WBGene00009292	2253	Yes
ttTi24237	WBVar00259690	X	7344352	7344353	1	WBGene00015564	514	Yes
ttTi24272	WBVar00259695	II	7576827	7576828	1	WBGene00018039	9932	Yes
ttTi24287	WBVar00259699	IV	9645334	9645335	1	WBGene00010272	20535	Yes
ttTi24307	WBVar00259704	II	13923226	13923227	1	WBGene00012200	4605	Yes
ttTi24310	WBVar00259705	X	17268741	17268742	1	WBGene00016348	2678	Yes
ttTi24312	WBVar00259706	V	10256970	10256971	1	WBGene00012494	2788	Yes
ttTi24336	WBVar00259716	II	6112754	6112755	1	WBGene00016236	17684	Yes
ttTi24360	WBVar00259724	V	2101761	2101762	1	WBGene00018092	7611	Yes
ttTi24456	WBVar00259746	V	11219097	11219098	1	WBGene00011830	5129	Yes
ttTi24457	WBVar00259747	III	12602391	12602392	1	WBGene00007030	14528	Yes
ttTi24478	WBVar00259757	V	6952839	6952840	1	WBGene00005188	3813	Yes
ttTi24491	WBVar00259763	X	17436112	17436113	1	WBGene00016489	2043	Yes
ttTi24497	WBVar00259766	V	6633279	6633280	1	WBGene00004740	9821	Yes
ttTi24509	WBVar00259772	V	16570292	16570293	1	WBGene00006471	3019	Yes
ttTi24524	WBVar00259781	V	5954467	5954468	1	WBGene00019765	28026	Yes
ttTi24547	WBVar00259787	IV	7106320	7106321	1	WBGene00022622	16760	Yes
ttTi24579	WBVar00259795	III	7133173	7133174	1	WBGene00015105	8806	Yes
ttTi24589	WBVar00259799	I	31995	31996	1	WBGene00022279	1035	Yes
ttTi24590	WBVar00259800	IV	10141315	10141316	1	WBGene00001750	41972	Yes
ttTi24600	WBVar00259804	II	4609570	4609571	1	WBGene00018044	1645	Yes
ttTi24610	WBVar00259806	X	9834319	9834320	1	WBGene00009801	411	Yes
ttTi24652	WBVar00259817	V	16868766	16868767	1	WBGene00009859	2887	Yes
ttTi24667	WBVar00259826	III	4766488	4766489	1	WBGene00007170	2229	Yes
ttTi24671	WBVar00259828	I	2789813	2789814	1	WBGene00020984	839	Yes
ttTi24686	WBVar00259835	II	1648063	1648064	1	WBGene00022558	374	Yes
ttTi24709	WBVar00259843	II	5597727	5597728	1	WBGene00015915	1887	Yes
ttTi24745	WBVar00259851	V	7498616	7498617	1	WBGene00005300	6535	Yes
ttTi24779	WBVar00259863	III	6619318	6619319	1	WBGene00021502	6778	Yes
ttTi24829	WBVar00259875	III	8274983	8274984	1	WBGene00017322	1024	Yes
ttTi24843	WBVar00259881	II	9318119	9318120	1	WBGene00008403	32030	Yes
ttTi24910	WBVar00259906	V	19890862	19890863	1	WBGene00001629	7503	Yes
ttTi24974	WBVar00259925	V	572841	572842	1	WBGene00015764	6775	Yes
ttTi24977	WBVar00259926	III	9555388	9555389	1	WBGene00006755	17066	Yes
ttTi24981	WBVar00259927	X	8603544	8603545	1	WBGene00019266	10335	Yes
ttTi25015	WBVar00259936	IV	12035271	12035272	1	WBGene00011737	3356	Yes
ttTi25038	WBVar00259944	X	15171786	15171787	1	WBGene00003840	5879	Yes
ttTi25074	WBVar00259962	II	14589811	14589812	1	WBGene00007247	2280	Yes
ttTi25091	WBVar00259969	X	9944294	9944295	1	WBGene00007652	7448	Yes
ttTi25124	WBVar00259976	IV	141745	141746	1	WBGene00000674	3051	Yes
ttTi25130	WBVar00259978	IV	5025632	5025633	1	WBGene00015628	5373	Yes
ttTi25147	WBVar00259982	X	9834730	9834731	1	WBGene00009801	1378	Yes
ttTi25191	WBVar00259996	III	10243527	10243528	1	WBGene00013499	49826	Yes
ttTi25232	WBVar00260008	III	10180287	10180288	1	WBGene00003482	3877	Yes
ttTi25290	WBVar00260019	II	12462960	12462961	1	WBGene00008838	4080	Yes
ttTi25313	WBVar00260022	II	7207678	7207679	1	WBGene00000971	5210	Yes
ttTi25434	WBVar00260049	V	226831	226832	1	WBGene00005298	5231	Yes
ttTi25532	WBVar00260064	II	6883606	6883607	1	WBGene00004058	2672	Yes
ttTi25599	WBVar00260078	V	248165	248166	1	WBGene00006419	10209	Yes
ttTi25624	WBVar00260084	I	13093606	13093607	2	WBGene00007655	1362	Yes
ttTi25682	WBVar00260096	IV	6764616	6764617	1	WBGene00004954	4930	Yes
ttTi25699	WBVar00260101	V	1225675	1225676	1	WBGene00016539	2923	Yes
ttTi25705	WBVar00260104	II	4704711	4704712	1	WBGene00017372	2005	Yes
ttTi25729	WBVar00260111	IV	10183287	10183288	1	WBGene00001794	2810	Yes
ttTi25730	WBVar00260112	II	12218692	12218693	1	WBGene00004167	27672	Yes
ttTi25752	WBVar00260115	III	7716688	7716689	1	WBGene00015386	9533	Yes
ttTi25766	WBVar00260122	X	7665885	7665886	1	WBGene00017865	376	Yes
ttTi25881	WBVar00260140	III	10354082	10354083	1	WBGene00011560	14152	Yes
ttTi25907	WBVar00260145	II	3194479	3194480	1	WBGene00001541	20758	Yes
ttTi25908	WBVar00260146	X	3383028	3383029	1	WBGene00022770	9824	Yes
ttTi25930	WBVar00260149	IV	17366212	17366213	1	WBGene00006487	2930	Yes
ttTi25960	WBVar00260154	II	12893149	12893150	1	WBGene00009393	2406	Yes
ttTi26150	WBVar00260195	X	16747591	16747592	1	WBGene00015673	18356	Yes
ttTi26176	WBVar00260199	I	13938941	13938942	1	WBGene00013505	7825	Yes
ttTi26181	WBVar00260201	X	13489898	13489899	2	WBGene00008836	3853	Yes
ttTi26183	WBVar00260202	III	7633671	7633672	1	WBGene00022816	26476	Yes
ttTi26223	WBVar00260212	X	3239552	3239553	1	WBGene00018237	353	Yes
ttTi26289	WBVar00260219	I	590301	590302	1	WBGene00002040	2094	Yes
ttTi26348	WBVar00260233	IV	8982284	8982285	1	WBGene00008274	11188	Yes
ttTi26375	WBVar00260248	V	12924048	12924049	1	WBGene00010063	14974	Yes
ttTi26439	WBVar00260266	V	13937431	13937432	1	WBGene00011197	5209	Yes
ttTi26461	WBVar00260272	I	5932585	5932586	1	WBGene00015028	6121	Yes
ttTi26569	WBVar00260299	II	1653029	1653030	1	WBGene00022557	4442	Yes
ttTi26588	WBVar00260303	II	6153107	6153108	1	WBGene00019018	5420	Yes
ttTi26625	WBVar00260312	III	880606	880607	1	WBGene00020757	11657	Yes
ttTi26634	WBVar00260315	IV	10865979	10865980	2	WBGene00008750	9424	Yes
ttTi26638	WBVar00260316	II	4750157	4750158	1	WBGene00018268	16096	Yes
ttTi26645	WBVar00260320	V	634435	634436	1	WBGene00018621	102	Yes
ttTi26692	WBVar00260333	IV	13583575	13583576	1	WBGene00005675	17273	Yes
ttTi26703	WBVar00260338	V	10992704	10992705	1	WBGene00009965	3609	Yes
ttTi26720	WBVar00260344	IV	10014497	10014498	1	WBGene00009679	170	Yes
ttTi26738	WBVar00260349	V	14325549	14325550	1	WBGene00009806	22024	Yes
ttTi26753	WBVar00260356	III	9385372	9385373	2	WBGene00006576	2451	Yes
ttTi26761	WBVar00260357	X	15883759	15883760	1	WBGene00010010	429	Yes
ttTi26792	WBVar00260370	X	2027187	2027188	1	WBGene00022412	6165	Yes
ttTi26835	WBVar00260381	V	10755514	10755515	1	WBGene00009239	25620	Yes
ttTi26891	WBVar00260390	IV	9100043	9100044	1	WBGene00007222	1675	Yes
ttTi26935	WBVar00260397	V	14158857	14158858	1	WBGene00011364	5458	Yes
ttTi26955	WBVar00260401	I	1399340	1399341	1	WBGene00022372	25685	Yes
ttTi26957	WBVar00260403	V	2721777	2721778	1	WBGene00005217	7543	Yes
ttTi26962	WBVar00260404	X	7571778	7571779	1	WBGene00006827	2545	Yes
ttTi27121	WBVar00260419	V	16433507	16433508	1	WBGene00009150	2277	Yes
ttTi27196	WBVar00260432	V	4304368	4304369	1	WBGene00022523	4518	Yes
ttTi27296	WBVar00260455	X	12114763	12114764	1	WBGene00011356	13473	Yes
ttTi27316	WBVar00260459	III	10073977	10073978	1	WBGene00011807	3054	Yes
ttTi27332	WBVar00260463	X	2040597	2040598	1	WBGene00022418	2162	Yes
ttTi27374	WBVar00260468	I	6365660	6365661	1	WBGene00019394	14416	Yes
ttTi27401	WBVar00260472	III	9937804	9937805	1	WBGene00010540	3674	Yes
ttTi27415	WBVar00260474	I	12013010	12013011	1	WBGene00000023	6261	Yes
ttTi27420	WBVar00260476	V	10124057	10124058	1	WBGene00007427	19773	Yes
ttTi27430	WBVar00260478	V	10587469	10587470	1	WBGene00005189	2944	Yes
ttTi27458	WBVar00260483	I	10891241	10891242	2	WBGene00020858	175	Yes
ttTi27549	WBVar00260507	V	11848319	11848320	1	WBGene00001978	6005	Yes
ttTi27580	WBVar00260513	II	12467040	12467041	1	WBGene00008839	528	Yes
ttTi27606	WBVar00260518	IV	5757751	5757752	1	WBGene00003636	6928	Yes
ttTi27630	WBVar00260521	V	17509023	17509024	1	WBGene00005779	7970	Yes
ttTi27648	WBVar00260527	IV	5869552	5869553	1	WBGene00005728	455	Yes
ttTi27673	WBVar00260534	III	7178374	7178375	1	WBGene00005072	11606	Yes
ttTi27697	WBVar00260540	IV	3916013	3916014	1	WBGene00018973	11281	Yes
ttTi27698	WBVar00260541	III	6007282	6007283	1	WBGene00022694	13760	Yes
ttTi27746	WBVar00260551	IV	13571706	13571707	1	WBGene00004265	28	Yes
ttTi27753	WBVar00260554	V	9421370	9421371	1	WBGene00018090	6159	Yes
ttTi27755	WBVar00260555	IV	10928813	10928814	1	WBGene00001017	15608	Yes
ttTi27760	WBVar00260556	I	12403364	12403365	1	WBGene00008470	703	Yes
ttTi27780	WBVar00260558	II	10821729	10821730	1	WBGene00001153	6773	Yes
ttTi27792	WBVar00260561	II	7461132	7461133	1	WBGene00005641	2649	Yes
ttTi27830	WBVar00260568	II	6892254	6892255	1	WBGene00016632	1955	Yes
ttTi27851	WBVar00260573	IV	6532725	6532726	1	WBGene00015306	2354	Yes
ttTi27863	WBVar00260576	V	937513	937514	1	WBGene00021747	20706	Yes
ttTi27907	WBVar00260585	I	5531105	5531106	1	WBGene00019082	13865	Yes
ttTi27942	WBVar00260592	V	17055251	17055252	1	WBGene00009197	3562	Yes
ttTi27977	WBVar00260598	V	13384941	13384942	1	WBGene00001554	16522	Yes
ttTi27993	WBVar00260604	IV	5698276	5698277	1	WBGene00016955	12838	Yes
ttTi28008	WBVar00260610	III	7862958	7862959	1	WBGene00015333	13918	Yes
ttTi28044	WBVar00260617	III	7905678	7905679	1	WBGene00022801	6865	Yes
ttTi28056	WBVar00260620	IV	357506	357507	1	WBGene00017576	8663	Yes
ttTi28143	WBVar00260644	V	12786594	12786595	1	WBGene00001429	9338	Yes
ttTi28297	WBVar00260668	V	3064017	3064018	1	WBGene00016857	12962	Yes
ttTi28305	WBVar00260669	V	3078831	3078832	1	WBGene00016853	2122	Yes
ttTi28531	WBVar00260696	I	5133776	5133777	1	WBGene00022456	19964	Yes
ttTi28566	WBVar00260698	V	13770454	13770455	1	WBGene00003543	439	Yes
ttTi28771	WBVar00260711	V	10213500	10213501	1	WBGene00014113	14315	Yes
ttTi28782	WBVar00260713	II	4439670	4439671	2	WBGene00003615	5142	Yes
ttTi29060	WBVar00260733	III	3440977	3440978	1	WBGene00004976	44970	Yes
ttTi29215	WBVar00260743	III	9757131	9757132	1	WBGene00011502	31374	Yes
ttTi29249	WBVar00260749	II	12515074	12515075	1	WBGene00005283	38317	Yes
ttTi29253	WBVar00260750	V	3277163	3277164	1	WBGene00020883	1637	Yes
ttTi30974	WBVar00260764	V	15475108	15475109	1	WBGene00001054	3178	Yes
ttTi31007	WBVar00260771	X	5168832	5168833	1	WBGene00044732	3333	Yes
ttTi31028	WBVar00260776	I	9065989	9065990	1	WBGene00004298	4123	Yes
ttTi31084	WBVar00260787	IV	3888744	3888745	1	WBGene00018142	6721	Yes
ttTi31113	WBVar00260794	X	6543836	6543837	1	WBGene00020505	17935	Yes
ttTi31147	WBVar00260800	II	11715618	11715619	1	WBGene00008744	4299	Yes
ttTi31163	WBVar00260804	II	9907667	9907668	1	WBGene00009147	35488	Yes
ttTi31203	WBVar00260813	X	1145363	1145364	1	WBGene00020128	9278	Yes
ttTi31224	WBVar00260815	I	5329991	5329992	1	WBGene00018594	11001	Yes
ttTi31227	WBVar00260817	V	70816	70817	1	WBGene00018976	2944	Yes
ttTi31236	WBVar00260820	IV	13177299	13177300	1	WBGene00002974	1073	Yes
ttTi31260	WBVar00260825	V	16902478	16902479	1	WBGene00005145	1776	Yes
ttTi31278	WBVar00260834	II	14013509	14013510	1	WBGene00008498	4063	Yes
ttTi31279	WBVar00260835	II	6158527	6158528	1	WBGene00001373	13675	Yes
ttTi31364	WBVar00260850	IV	10673671	10673672	1	WBGene00001328	13952	Yes
ttTi31386	WBVar00260854	II	13998678	13998679	1	WBGene00008493	4226	Yes
ttTi31495	WBVar00260863	IV	7957751	7957752	1	WBGene00017641	9024	Yes
ttTi31501	WBVar00260864	III	8405935	8405936	1	WBGene00022697	13159	Yes
ttTi31515	WBVar00260866	V	5129991	5129992	1	WBGene00017468	114	Yes
ttTi31520	WBVar00260869	V	14715219	14715220	1	WBGene00011133	8721	Yes
ttTi31551	WBVar00260879	X	7274669	7274670	2	WBGene00006750	12087	Yes
ttTi31559	WBVar00260880	V	15629428	15629429	1	WBGene00006275	50	Yes
ttTi31574	WBVar00260883	I	14913887	14913888	1	WBGene00009022	3043	Yes
ttTi31613	WBVar00260888	IV	6122951	6122952	1	WBGene00019751	16243	Yes
ttTi31665	WBVar00260893	III	9387823	9387824	1	WBGene00008000	15129	Yes
ttTi31668	WBVar00260894	V	3814270	3814271	1	WBGene00019180	5133	Yes
ttTi31738	WBVar00260899	IV	14574093	14574094	1	WBGene00013296	20630	Yes
ttTi31740	WBVar00260901	V	8990649	8990650	1	WBGene00019113	8298	Yes
ttTi31745	WBVar00260903	X	15226806	15226807	1	WBGene00010357	3432	Yes
ttTi31776	WBVar00260911	II	3799034	3799035	1	WBGene00021171	1926	Yes
ttTi31781	WBVar00260914	X	916099	916100	1	WBGene00004769	11440	Yes
ttTi31797	WBVar00260920	III	142356	142357	1	WBGene00020542	5327	Yes
ttTi31804	WBVar00260922	X	179333	179334	1	WBGene00011610	34119	Yes
ttTi31805	WBVar00260923	V	1543683	1543684	1	WBGene00018708	5258	Yes
ttTi31807	WBVar00260925	V	13342440	13342441	1	WBGene00008223	17927	Yes
ttTi31842	WBVar00260939	IV	9478218	9478219	1	WBGene00000563	3397	Yes
ttTi31892	WBVar00260959	V	18410807	18410808	1	WBGene00013949	6082	Yes
ttTi31906	WBVar00260964	V	4605499	4605500	1	WBGene00022022	32796	Yes
ttTi31910	WBVar00260965	II	6600120	6600121	1	WBGene00016967	14210	Yes
ttTi31912	WBVar00260966	III	10980372	10980373	1	WBGene00012272	1526	Yes
ttTi31929	WBVar00260970	IV	17436611	17436612	1	WBGene00001550	15479	Yes
ttTi31939	WBVar00260973	III	6790010	6790011	1	WBGene00000998	9130	Yes
ttTi31959	WBVar00260985	V	7948407	7948408	1	WBGene00017821	2865	Yes
ttTi31971	WBVar00260987	X	6366020	6366021	1	WBGene00015374	1092	Yes
ttTi31972	WBVar00260988	V	1780020	1780021	1	WBGene00018113	6944	Yes
ttTi31974	WBVar00260990	II	1688697	1688698	1	WBGene00019040	12314	Yes
ttTi31976	WBVar00260992	V	6568943	6568944	1	WBGene00019379	17128	Yes
ttTi31979	WBVar00260994	II	4611215	4611216	1	WBGene00018044	2304	Yes
ttTi31984	WBVar00260996	I	14005922	14005923	1	WBGene00013509	1930	Yes
ttTi31992	WBVar00260998	V	11307446	11307447	1	WBGene00004910	7501	Yes
ttTi32005	WBVar00261004	II	9676228	9676229	1	WBGene00000180	11172	Yes
ttTi32056	WBVar00261023	III	8366597	8366598	1	WBGene00019882	6932	Yes
ttTi32087	WBVar00261028	II	5574469	5574470	1	WBGene00015887	23258	Yes
ttTi32120	WBVar00261035	IV	6760920	6760921	1	WBGene00019259	3696	Yes
ttTi32125	WBVar00261037	II	12271144	12271145	1	WBGene00013267	15745	Yes
ttTi32160	WBVar00261048	I	5901508	5901509	1	WBGene00016419	96	Yes
ttTi32167	WBVar00261051	I	12300142	12300143	1	WBGene00010168	16208	Yes
ttTi32179	WBVar00261057	I	2480399	2480400	1	WBGene00022281	10968	Yes
ttTi32231	WBVar00261072	I	5329568	5329569	1	WBGene00018594	423	Yes
ttTi32237	WBVar00261074	X	8700668	8700669	1	WBGene00018728	19307	Yes
ttTi32280	WBVar00261088	X	11544821	11544822	1	WBGene00044121	8309	Yes
ttTi32327	WBVar00261103	X	7098767	7098768	1	WBGene00016469	5233	Yes
ttTi32363	WBVar00261108	X	7666261	7666262	1	WBGene00017865	9752	Yes
ttTi32433	WBVar00261120	II	418282	418283	1	WBGene00016075	29	Yes
ttTi32462	WBVar00261129	V	16714292	16714293	1	WBGene00013494	1606	Yes
ttTi32490	WBVar00261135	V	3933378	3933379	1	WBGene00005954	19682	Yes
ttTi32538	WBVar00261151	II	9218164	9218165	1	WBGene00014208	9689	Yes
ttTi32539	WBVar00261152	II	14601159	14601160	1	WBGene00006603	3319	Yes
ttTi32540	WBVar00261153	IV	4903811	4903812	1	WBGene00006206	857	Yes
ttTi32557	WBVar00261157	II	14580260	14580261	1	WBGene00007250	341	Yes
ttTi32582	WBVar00261163	V	5988296	5988297	1	WBGene00001508	21087	Yes
ttTi32599	WBVar00261168	II	5904000	5904001	1	WBGene00019128	3051	Yes
ttTi32610	WBVar00261170	IV	7286246	7286247	1	WBGene00018345	2115	Yes
ttTi32645	WBVar00261177	IV	4161653	4161654	1	WBGene00019532	1910	Yes
ttTi32647	WBVar00261178	II	12475626	12475627	1	WBGene00008842	3861	Yes
ttTi32660	WBVar00261181	V	16015588	16015589	1	WBGene00006263	13531	Yes
ttTi32699	WBVar00261188	V	15463059	15463060	1	WBGene00011948	1036	Yes
ttTi32709	WBVar00261192	V	18299848	18299849	1	WBGene00013061	8885	Yes
ttTi32720	WBVar00261197	X	582381	582382	1	WBGene00003407	7643	Yes
ttTi32775	WBVar00261213	I	12365210	12365211	1	WBGene00045103	8697	Yes
ttTi32786	WBVar00261217	II	2149544	2149545	1	WBGene00016550	32710	Yes
ttTi32997	WBVar00261271	III	11649254	11649255	1	WBGene00012749	12167	Yes
ttTi33016	WBVar00261277	V	4936958	4936959	1	WBGene00015338	8571	Yes
ttTi33054	WBVar00261291	I	13153671	13153672	1	WBGene00009063	7740	Yes
ttTi33057	WBVar00261294	V	7086291	7086292	1	WBGene00020908	8404	Yes
ttTi33065	WBVar00261297	IV	5004879	5004880	1	WBGene00003976	11565	Yes
ttTi33117	WBVar00261312	V	12293675	12293676	1	WBGene00005241	7854	Yes
ttTi33245	WBVar00261349	V	3146060	3146061	1	WBGene00016477	1477	Yes
ttTi33266	WBVar00261354	X	11578600	11578601	1	WBGene00001490	2627	Yes
ttTi33282	WBVar00261358	II	6668064	6668065	1	WBGene00020576	2458	Yes
ttTi33319	WBVar00261367	IV	9822444	9822445	3	WBGene00012341	782	Yes
ttTi33324	WBVar00261368	I	12250184	12250185	1	WBGene00009607	3595	Yes
ttTi33329	WBVar00261369	V	20392282	20392283	1	WBGene00010004	34326	Yes
ttTi33418	WBVar00261389	II	13595298	13595299	1	WBGene00013009	10076	Yes
ttTi33475	WBVar00261406	V	16611359	16611360	1	WBGene00005801	3082	Yes
ttTi33546	WBVar00261411	I	1818085	1818086	1	WBGene00022142	233	Yes
ttTi33547	WBVar00261412	X	10984162	10984163	1	WBGene00006897	8712	Yes
ttTi33555	WBVar00261416	V	16044379	16044380	1	WBGene00050899	21037	Yes
ttTi33567	WBVar00261418	II	13928435	13928436	1	WBGene00044074	4940	Yes
ttTi33571	WBVar00261420	V	11243152	11243153	1	WBGene00011835	4228	Yes
ttTi33608	WBVar00261430	X	9777821	9777822	1	WBGene00011646	22960	Yes
ttTi33625	WBVar00261433	I	8603304	8603305	1	WBGene00011036	14227	Yes
ttTi33634	WBVar00261439	II	9705139	9705140	1	WBGene00013139	1861	Yes
ttTi33655	WBVar00261449	V	6444470	6444471	1	WBGene00020266	3138	Yes
ttTi33688	WBVar00261456	V	4974695	4974696	1	WBGene00044117	15411	Yes
ttTi33745	WBVar00261475	V	9113151	9113152	1	WBGene00017657	16401	Yes
ttTi33765	WBVar00261486	I	7390165	7390166	1	WBGene00004944	6426	Yes
ttTi33770	WBVar00261488	II	5856608	5856609	1	WBGene00019268	242	Yes
ttTi33781	WBVar00261492	I	2781820	2781821	2	WBGene00022133	1329	Yes
ttTi33806	WBVar00261501	V	4179791	4179792	1	WBGene00021555	1574	Yes
ttTi33809	WBVar00261503	III	7826612	7826613	1	WBGene00001209	6412	Yes
ttTi33816	WBVar00261505	V	1083178	1083179	1	WBGene00021746	21456	Yes
ttTi33831	WBVar00261510	I	11653083	11653084	1	WBGene00012267	1300	Yes
ttTi33899	WBVar00261540	X	15480863	15480864	1	WBGene00001556	11298	Yes
ttTi33919	WBVar00261547	V	3356188	3356189	1	WBGene00015437	5657	Yes
ttTi33964	WBVar00261560	X	15884188	15884189	1	WBGene00010010	349	Yes
ttTi34026	WBVar00261567	V	1184174	1184175	1	WBGene00021737	6051	Yes
ttTi34046	WBVar00261576	IV	5745074	5745075	1	WBGene00016664	8362	Yes
ttTi34047	WBVar00261577	V	11224226	11224227	1	WBGene00011832	8211	Yes
ttTi34073	WBVar00261584	II	13210127	13210128	1	WBGene00000274	976	Yes
ttTi34080	WBVar00261586	V	17762420	17762421	1	WBGene00004003	15281	Yes
ttTi34104	WBVar00261594	I	11234517	11234518	1	WBGene00013179	1260	Yes
ttTi34162	WBVar00261613	I	3488050	3488051	1	WBGene00021643	1130	Yes
ttTi34199	WBVar00261633	X	8046398	8046399	1	WBGene00015950	12069	Yes
ttTi34216	WBVar00261642	II	4193273	4193274	2	WBGene00017947	9906	Yes
ttTi34228	WBVar00261649	II	3332825	3332826	1	WBGene00077751	14270	Yes
ttTi34229	WBVar00261650	V	2571603	2571604	1	WBGene00005608	20771	Yes
ttTi34260	WBVar00261669	V	16676067	16676068	1	WBGene00008814	31202	Yes
ttTi34261	WBVar00261670	X	3297657	3297658	1	WBGene00019548	22864	Yes
ttTi34267	WBVar00261674	X	1852142	1852143	1	WBGene00000444	937	Yes
ttTi34287	WBVar00261682	II	6592849	6592850	1	WBGene00016966	2680	Yes
ttTi34327	WBVar00261689	III	9192601	9192602	1	WBGene00013850	11422	Yes
ttTi34395	WBVar00261707	IV	16230772	16230773	1	WBGene00010414	17195	Yes
ttTi34401	WBVar00261710	II	8053873	8053874	1	WBGene00011509	827	Yes
ttTi34405	WBVar00261713	V	18409472	18409473	1	WBGene00005417	1335	Yes
ttTi34455	WBVar00261733	V	19440378	19440379	1	WBGene00010850	155	Yes
ttTi34458	WBVar00261735	I	5738108	5738109	1	WBGene00018993	2239	Yes
ttTi34486	WBVar00261749	X	10890395	10890396	1	WBGene00009816	13237	Yes
ttTi34501	WBVar00261756	X	17402366	17402367	1	WBGene00017378	3755	Yes
ttTi34502	WBVar00261757	I	6244407	6244408	1	WBGene00016751	2057	Yes
ttTi34517	WBVar00261764	X	9916775	9916776	1	WBGene00009027	11360	Yes
ttTi34537	WBVar00261773	X	17568725	17568726	1	WBGene00018191	3554	Yes
ttTi34557	WBVar00261780	V	10259758	10259759	1	WBGene00005530	37578	Yes
ttTi34558	WBVar00261781	I	3259958	3259959	1	WBGene00021553	184	Yes
ttTi34583	WBVar00261789	V	16407998	16407999	1	WBGene00009148	695	Yes
ttTi34618	WBVar00261799	IV	11228286	11228287	1	WBGene00007808	5289	Yes
ttTi34626	WBVar00261801	II	8654491	8654492	1	WBGene00004259	13693	Yes
ttTi34673	WBVar00261821	IV	4000829	4000830	1	WBGene00018546	4250	Yes
ttTi34700	WBVar00261830	II	2081622	2081623	1	WBGene00020535	18251	Yes
ttTi34708	WBVar00261832	II	2005404	2005405	1	WBGene00019136	2074	Yes
ttTi34729	WBVar00261841	V	8979498	8979499	1	WBGene00006143	2433	Yes
ttTi34738	WBVar00261844	IV	11918741	11918742	2	WBGene00014089	6890	Yes
ttTi34801	WBVar00261865	X	17206016	17206017	1	WBGene00020365	668	Yes
ttTi34808	WBVar00261868	IV	3484131	3484132	1	WBGene00023463	6371	Yes
ttTi34838	WBVar00261877	V	4122365	4122366	1	WBGene00020242	8549	Yes
ttTi34857	WBVar00261885	II	15047029	15047030	1	WBGene00000208	16209	Yes
ttTi34870	WBVar00261891	IV	3454600	3454601	1	WBGene00019051	4307	Yes
ttTi34908	WBVar00261903	II	3859875	3859876	1	WBGene00016776	5279	Yes
ttTi34929	WBVar00261909	V	7633390	7633391	1	WBGene00005109	11213	Yes
ttTi34935	WBVar00261910	II	8439146	8439147	1	WBGene00008803	6822	Yes
ttTi34942	WBVar00261913	IV	11753355	11753356	1	WBGene00011724	2811	Yes
ttTi34948	WBVar00261916	X	12224124	12224125	1	WBGene00007695	8563	Yes
ttTi34973	WBVar00261926	X	3033040	3033041	1	WBGene00019738	53990	Yes
ttTi35011	WBVar00261939	I	9901278	9901279	1	WBGene00009937	2734	Yes
ttTi35014	WBVar00261942	V	16909676	16909677	1	WBGene00077493	1692	Yes
ttTi35023	WBVar00261945	II	9896416	9896417	1	WBGene00009146	1581	Yes
ttTi35050	WBVar00261955	V	3130373	3130374	1	WBGene00017174	11	Yes
ttTi35051	WBVar00261956	V	3130384	3130385	1	WBGene00017174	4435	Yes
ttTi35064	WBVar00261960	I	411413	411414	1	WBGene00021733	10056	Yes
ttTi35102	WBVar00261971	IV	11477355	11477356	1	WBGene00007514	16619	Yes
ttTi35115	WBVar00261977	I	6656720	6656721	1	WBGene00022632	18678	Yes
ttTi35143	WBVar00261988	V	19827160	19827161	1	WBGene00003959	3827	Yes
ttTi35162	WBVar00261993	V	19304922	19304923	1	WBGene00010106	7906	Yes
ttTi35167	WBVar00261998	IV	9970784	9970785	1	WBGene00008154	3090	Yes
ttTi35195	WBVar00262005	X	8685554	8685555	1	WBGene00019570	6446	Yes
ttTi35264	WBVar00262029	II	3859354	3859355	1	WBGene00016776	521	Yes
ttTi35277	WBVar00262034	V	19299882	19299883	1	WBGene00077663	5040	Yes
ttTi35282	WBVar00262035	X	2284924	2284925	1	WBGene00020427	2910	Yes
ttTi35283	WBVar00262036	V	11091641	11091642	2	WBGene00012776	2175	Yes
ttTi35299	WBVar00262046	IV	4738015	4738016	1	WBGene00017116	391	Yes
ttTi35300	WBVar00262047	I	8668234	8668235	1	WBGene00010620	42176	Yes
ttTi35313	WBVar00262053	IV	9740735	9740736	1	WBGene00001607	1704	Yes
ttTi35343	WBVar00262067	III	163626	163627	1	WBGene00018244	936	Yes
ttTi35353	WBVar00262069	III	2830080	2830081	1	WBGene00022166	6377	Yes
ttTi35358	WBVar00262073	V	3486197	3486198	1	WBGene00015317	2509	Yes
ttTi35364	WBVar00262077	II	6828116	6828117	1	WBGene00017953	5191	Yes
ttTi35383	WBVar00262087	I	3659204	3659205	1	WBGene00020903	785	Yes
ttTi35386	WBVar00262089	V	20822027	20822028	1	WBGene00001547	6594	Yes
ttTi35394	WBVar00262096	V	5749856	5749857	1	WBGene00019599	2048	Yes
ttTi35416	WBVar00262108	III	2225650	2225651	1	WBGene00016522	3648	Yes
ttTi35424	WBVar00262112	X	12137118	12137119	1	WBGene00011361	3235	Yes
ttTi35454	WBVar00262121	II	3751681	3751682	1	WBGene00017408	19679	Yes
ttTi35468	WBVar00262128	IV	14113195	14113196	1	WBGene00012543	6263	Yes
ttTi35506	WBVar00262144	III	5834841	5834842	1	WBGene00020020	18767	Yes
ttTi35526	WBVar00262152	II	36131	36132	1	WBGene00017747	1439	Yes
ttTI35529	WBVar00262154	V	7307394	7307395	1	WBGene00017228	17599	Yes
ttTI35562	WBVar00262168	IV	11010743	11010744	1	WBGene00003586	2203	Yes
ttTI35573	WBVar00262170	II	8473871	8473872	1	WBGene00010874	4789	Yes
ttTI35606	WBVar00262180	X	5447533	5447534	1	WBGene00016106	1887	Yes
ttTI35650	WBVar00262197	I	4203796	4203797	1	WBGene00015972	560	Yes
ttTI35666	WBVar00262206	III	10796044	10796045	1	WBGene00012661	4182	Yes
ttTI35669	WBVar00262209	V	12485193	12485194	1	WBGene00012242	251	Yes
ttTI35680	WBVar00262214	X	7441911	7441912	1	WBGene00015295	1399	Yes
ttTI35686	WBVar00262217	I	949209	949210	1	WBGene00003238	2229	Yes
ttTI35689	WBVar00262219	II	3049021	3049022	1	WBGene00005540	17176	Yes
ttTI35729	WBVar00262236	II	188386	188387	2	WBGene00020150	15948	Yes
ttTI35737	WBVar00262241	II	11243105	11243106	1	WBGene00011530	2410	Yes
ttTI35742	WBVar00262243	III	2420089	2420090	1	WBGene00021020	11642	Yes
ttTI35752	WBVar00262245	II	10251549	10251550	1	WBGene00010013	20742	Yes
ttTI35761	WBVar00262248	V	14870595	14870596	1	WBGene00013884	7975	Yes
ttTI35770	WBVar00262252	X	3242333	3242334	1	WBGene00018237	7060	Yes
ttTI35771	WBVar00262253	IV	5058814	5058815	1	WBGene00015630	5679	Yes
ttTI35825	WBVar00262272	III	10105161	10105162	1	WBGene00011816	2254	Yes
ttTI35828	WBVar00262273	II	6071397	6071398	1	WBGene00019192	228	Yes
ttTI35830	WBVar00262275	V	6392703	6392704	1	WBGene00001581	8595	Yes
ttTI35834	WBVar00262278	III	6273155	6273156	1	WBGene00015977	25967	Yes
ttTI35839	WBVar00262281	III	7163550	7163551	1	WBGene00019400	1423	Yes
ttTI35842	WBVar00262284	III	11907571	11907572	1	WBGene00013233	9025	Yes
ttTI35843	WBVar00262285	X	4060933	4060934	1	WBGene00020294	21822	Yes
ttTI35853	WBVar00262288	V	368906	368907	1	WBGene00021450	7909	Yes
ttTI35873	WBVar00262296	II	8330621	8330622	1	WBGene00007745	20927	Yes
ttTI35883	WBVar00262298	I	12526938	12526939	1	WBGene00010770	15730	Yes
ttTI35892	WBVar00262305	II	6447232	6447233	1	WBGene00003621	531	Yes
ttTI35902	WBVar00262309	V	15991210	15991211	1	WBGene00007380	20794	Yes
ttTI35924	WBVar00262319	V	10645162	10645163	1	WBGene00007863	140	Yes
ttTI35932	WBVar00262322	X	528381	528382	1	WBGene00015141	24002	Yes
ttTI35941	WBVar00262327	V	624216	624217	1	WBGene00018617	253	Yes
ttTI35973	WBVar00262336	V	5922609	5922610	1	WBGene00015419	31858	Yes
ttTI35975	WBVar00262338	V	3861445	3861446	1	WBGene00018542	12049	Yes
ttTI35977	WBVar00262340	V	15274256	15274257	1	WBGene00005763	9021	Yes
ttTI36020	WBVar00262360	III	2808997	2808998	1	WBGene00022168	1672	Yes
ttTI36023	WBVar00262361	II	8309970	8309971	1	WBGene00008819	1229	Yes
ttTI36052	WBVar00262373	I	13332939	13332940	1	WBGene00001555	2285	Yes
ttTI36077	WBVar00262384	II	3751619	3751620	1	WBGene00017408	62	Yes
ttTI36080	WBVar00262385	V	15289726	15289727	1	WBGene00011699	19963	Yes
ttTI36101	WBVar00262393	X	6019852	6019853	1	WBGene00015623	31298	Yes
ttTI36116	WBVar00262399	V	17237413	17237414	1	WBGene00050934	31250	Yes
ttTI36125	WBVar00262401	I	14081636	14081637	1	WBGene00009823	2971	Yes
ttTI36138	WBVar00262407	X	16860868	16860869	2	WBGene00020632	3595	Yes
ttTI36145	WBVar00262409	V	13726605	13726606	1	WBGene00009427	6689	Yes
ttTI36163	WBVar00262413	X	15834407	15834408	1	WBGene00010336	47197	Yes
ttTi36213	WBVar00262436	X	17194186	17194187	1	WBGene00015122	8156	Yes
ttTi36216	WBVar00262437	I	13244005	13244006	1	WBGene00014199	22316	Yes
ttTi36260	WBVar00262455	IV	15125389	15125390	1	WBGene00010953	8880	Yes
ttTi36264	WBVar00262456	IV	3436968	3436969	1	WBGene00021033	1911	Yes
ttTi36270	WBVar00262458	III	5861352	5861353	1	WBGene00001057	21975	Yes
ttTi36280	WBVar00262460	II	8681056	8681057	1	WBGene00007915	5652	Yes
ttTi36308	WBVar00262472	II	14106002	14106003	1	WBGene00001805	8877	Yes
ttTi36338	WBVar00262484	X	308934	308935	1	WBGene00019734	3802	Yes
ttTi36339	WBVar00262485	X	9836108	9836109	1	WBGene00009801	13924	Yes
ttTi36346	WBVar00262488	X	17323569	17323570	1	WBGene00004220	19316	Yes
ttTi36348	WBVar00262490	I	8284225	8284226	2	WBGene00011344	12643	Yes
ttTi36356	WBVar00262493	III	10994279	10994280	1	WBGene00012962	12545	Yes
ttTi36366	WBVar00262497	II	1516619	1516620	1	WBGene00021772	12471	Yes
ttTi36383	WBVar00262501	V	20842110	20842111	1	WBGene00009290	6957	Yes
ttTi36424	WBVar00262520	X	13269338	13269339	1	WBGene00010706	3630	Yes
ttTi36426	WBVar00262521	III	10394383	10394384	1	WBGene00010838	89446	Yes
ttTi36454	WBVar00262535	IV	8132715	8132716	1	WBGene00004979	1698	Yes
ttTi36484	WBVar00262546	II	5496973	5496974	1	WBGene00017390	2806	Yes
ttTi36488	WBVar00262547	IV	9561240	9561241	1	WBGene00011454	8970	Yes
ttTi36506	WBVar00262556	V	15121939	15121940	1	WBGene00011340	11186	Yes
ttTi36522	WBVar00262562	X	2384206	2384207	1	WBGene00018577	8011	Yes
ttTi36541	WBVar00262571	III	5363676	5363677	1	WBGene00021310	7678	Yes
ttTi36545	WBVar00262572	X	1171842	1171843	1	WBGene00020490	10558	Yes
ttTi36558	WBVar00262578	V	2768584	2768585	1	WBGene00000978	1915	Yes
ttTi36579	WBVar00262587	V	12390578	12390579	1	WBGene00006669	814	Yes
ttTi36586	WBVar00262590	II	3363886	3363887	1	WBGene00021728	14170	Yes
ttTi36615	WBVar00262603	X	3790907	3790908	1	WBGene00018026	23933	Yes
ttTi36619	WBVar00262604	V	17657215	17657216	1	WBGene00010293	18280	Yes
ttTi36665	WBVar00262622	III	3729168	3729169	1	WBGene00045484	16337	Yes
ttTi36682	WBVar00262629	IV	13067003	13067004	1	WBGene00000705	862	Yes
ttTi36685	WBVar00262631	IV	911865	911866	1	WBGene00019072	4759	Yes
ttTi36689	WBVar00262632	I	11459720	11459721	1	WBGene00014184	5238	Yes
ttTi36701	WBVar00262636	II	12902905	12902906	1	WBGene00009396	7182	Yes
ttTi36702	WBVar00262637	I	12355819	12355820	1	WBGene00011656	4820	Yes
ttTi36709	WBVar00262638	V	8079203	8079204	1	WBGene00015660	11555	Yes
ttTi36710	WBVar00262639	II	6655968	6655969	1	WBGene00020584	4061	Yes
ttTi36729	WBVar00262646	IV	9887335	9887336	1	WBGene00009324	16250	Yes
ttTi36760	WBVar00262660	I	11419096	11419097	1	WBGene00013186	2001	Yes
ttTi36781	WBVar00262671	III	4973511	4973512	1	WBGene00003558	340	Yes
ttTi36787	WBVar00262672	II	4853322	4853323	1	WBGene00001027	3635	Yes
ttTi36794	WBVar00262674	V	3271612	3271613	1	WBGene00020882	2961	Yes
ttTi36826	WBVar00262687	IV	676382	676383	1	WBGene00044458	46846	Yes
ttTi36830	WBVar00262688	III	6583976	6583977	1	WBGene00000060	2584	Yes
ttTi36872	WBVar00262699	I	4062434	4062435	1	WBGene00006820	11416	Yes
ttTi36886	WBVar00262705	I	2783149	2783150	1	WBGene00022133	5315	Yes
ttTi36921	WBVar00262717	I	5239896	5239897	1	WBGene00016330	9090	Yes
ttTi36932	WBVar00262721	V	10919971	10919972	1	WBGene00003549	4394	Yes
ttTi36944	WBVar00262725	V	3650027	3650028	1	WBGene00006165	24943	Yes
ttTi36962	WBVar00262734	II	6509981	6509982	2	WBGene00195085	2014	Yes
ttTi36976	WBVar00262742	V	5278018	5278019	1	WBGene00015073	307	Yes
ttTi36997	WBVar00262750	III	9572454	9572455	1	WBGene00000421	4789	Yes
ttTi37027	WBVar00262758	I	5664458	5664459	1	WBGene00004224	4187	Yes
ttTi37035	WBVar00262763	III	1728060	1728061	1	WBGene00004779	1001	Yes
ttTi37047	WBVar00262767	IV	8715729	8715730	1	WBGene00019229	5653	Yes
ttTi37069	WBVar00262776	II	10919518	10919519	1	WBGene00006530	15908	Yes
ttTi37083	WBVar00262781	X	6647415	6647416	1	WBGene00016976	6755	Yes
ttTi37112	WBVar00262789	I	12256869	12256870	1	WBGene00009609	9072	Yes
ttTi37142	WBVar00262799	V	1616167	1616168	1	WBGene00017512	34448	Yes
ttTi37146	WBVar00262803	III	10982908	10982909	1	WBGene00000667	1035	Yes
ttTi37185	WBVar00262828	II	9465282	9465283	1	WBGene00011166	4668	Yes
ttTi37214	WBVar00262838	V	2093634	2093635	1	WBGene00018093	101	Yes
ttTi37241	WBVar00262848	I	3305238	3305239	1	WBGene00000036	12579	Yes
ttTi37244	WBVar00262849	V	11403092	11403093	1	WBGene00003538	14618	Yes
ttTi37247	WBVar00262850	I	7891778	7891779	1	WBGene00010111	7438	Yes
ttTi37262	WBVar00262854	X	4671646	4671647	1	WBGene00017530	9059	Yes
ttTi37292	WBVar00262864	III	11627077	11627078	1	WBGene00001633	13261	Yes
ttTi37311	WBVar00262874	V	12267857	12267858	1	WBGene00006677	9690	Yes
ttTi37331	WBVar00262885	III	4664069	4664070	1	WBGene00011956	2045	Yes
ttTi37357	WBVar00262897	III	2277311	2277312	1	WBGene00021858	11917	Yes
ttTi37400	WBVar00262912	II	6448164	6448165	1	WBGene00003621	8313	Yes
ttTi37417	WBVar00262917	IV	669363	669364	1	WBGene00044723	7019	Yes
ttTi37435	WBVar00262927	I	7873257	7873258	1	WBGene00011235	2021	Yes
ttTi37436	WBVar00262928	III	6613096	6613097	1	WBGene00021503	4066	Yes
ttTi37447	WBVar00262933	I	5101779	5101780	1	WBGene00022461	4525	Yes
ttTi37473	WBVar00262940	I	497801	497802	1	WBGene00022035	9887	Yes
ttTi37538	WBVar00262968	V	9641195	9641196	1	WBGene00000226	465	Yes
ttTi37546	WBVar00262971	II	10421329	10421330	1	WBGene00008481	3398	Yes
ttTi37550	WBVar00262974	I	7431054	7431055	1	WBGene00006752	2765	Yes
ttTi37576	WBVar00262984	X	7312137	7312138	1	WBGene00020338	30550	Yes
ttTi37602	WBVar00262993	I	10343878	10343879	1	WBGene00000148	15050	Yes
ttTi37633	WBVar00263003	IV	13435234	13435235	1	WBGene00010714	5851	Yes
ttTi37654	WBVar00263010	V	13483781	13483782	1	WBGene00011695	4341	Yes
ttTi37657	WBVar00263013	V	10859703	10859704	1	WBGene00010012	266	Yes
ttTi37663	WBVar00263018	V	4074974	4074975	1	WBGene00017034	10862	Yes
ttTi37697	WBVar00263030	I	2717316	2717317	1	WBGene00003006	15526	Yes
ttTi37698	WBVar00263031	I	2717301	2717302	1	WBGene00003006	15	Yes
ttTi37705	WBVar00263034	IV	2779352	2779353	2	WBGene00021877	9186	Yes
ttTi37710	WBVar00263037	II	9529145	9529146	1	WBGene00005028	883	Yes
ttTi37766	WBVar00263056	V	13364086	13364087	1	WBGene00005203	2611	Yes
ttTi37776	WBVar00263059	V	16206511	16206512	1	WBGene00008675	13160	Yes
ttTi37867	WBVar00263092	III	5791241	5791242	1	WBGene00020964	14511	Yes
ttTi37870	WBVar00263093	IV	7255011	7255012	1	WBGene00015534	3421	Yes
ttTi37919	WBVar00263108	V	14164315	14164316	1	WBGene00011362	4197	Yes
ttTi37929	WBVar00263112	X	12494436	12494437	1	WBGene00009727	1245	Yes
ttTi38009	WBVar00263145	V	14409704	14409705	1	WBGene00007614	1418	Yes
ttTi38025	WBVar00263149	II	15024542	15024543	1	WBGene00013159	20028	Yes
ttTi38038	WBVar00263157	III	13134000	13134001	1	WBGene00000267	7834	Yes
ttTi38069	WBVar00263170	I	5767276	5767277	1	WBGene00020694	7010	Yes
ttTi38093	WBVar00263175	V	662640	662641	1	WBGene00017960	5026	Yes
ttTi38136	WBVar00263183	IV	11342057	11342058	1	WBGene00002223	5798	Yes
ttTi38142	WBVar00263184	II	4014090	4014091	1	WBGene00019487	10797	Yes
ttTi38188	WBVar00263193	III	8707506	8707507	1	WBGene00015131	4258	Yes
ttTi38202	WBVar00263196	II	15128790	15128791	1	WBGene00013170	5841	Yes
ttTi38208	WBVar00263198	III	1427066	1427067	1	WBGene00022348	25391	Yes
ttTi38218	WBVar00263199	V	8233058	8233059	1	WBGene00004395	17481	Yes
ttTi38226	WBVar00263202	V	491061	491062	1	WBGene00003696	7137	Yes
ttTi38251	WBVar00263208	V	15138383	15138384	1	WBGene00010684	2239	Yes
ttTi38274	WBVar00263215	III	11468702	11468703	1	WBGene00012943	12522	Yes
ttTi38281	WBVar00263217	III	8516487	8516488	1	WBGene00015418	9132	Yes
ttTi38304	WBVar00263222	II	2679618	2679619	1	WBGene00018021	2645	Yes
ttTi38354	WBVar00263233	IV	14670127	14670128	1	WBGene00013326	11091	Yes
ttTi38355	WBVar00263234	III	11109141	11109142	2	WBGene00164986	8978	Yes
ttTi38440	WBVar00263249	II	12385588	12385589	1	WBGene00013276	586	Yes
ttTi38467	WBVar00263255	V	16909646	16909647	1	WBGene00077493	30	Yes
ttTi38470	WBVar00263257	IV	11964150	11964151	1	WBGene00005591	24299	Yes
ttTi38494	WBVar00263264	III	4316302	4316303	1	WBGene00010428	5006	Yes
ttTi38500	WBVar00263267	III	2465683	2465684	1	WBGene00017100	3047	Yes
ttTi38510	WBVar00263271	V	3995175	3995176	1	WBGene00005953	151	Yes
ttTi38534	WBVar00263277	III	12787056	12787057	1	WBGene00013914	2894	Yes
ttTi38543	WBVar00263279	V	9994874	9994875	1	WBGene00010698	8237	Yes
ttTi38557	WBVar00263283	X	14474758	14474759	1	WBGene00010937	28432	Yes
ttTi38563	WBVar00263286	V	19453382	19453383	1	WBGene00012824	26231	Yes
ttTi38569	WBVar00263289	I	13183530	13183531	1	WBGene00077766	5741	Yes
ttTi38578	WBVar00263291	IV	17386745	17386746	1	WBGene00044238	21259	Yes
ttTi38603	WBVar00263299	V	14168512	14168513	1	WBGene00013875	2697	Yes
ttTi38643	WBVar00263317	V	4654924	4654925	1	WBGene00018296	239	Yes
ttTi38679	WBVar00263330	X	11320150	11320151	1	WBGene00013976	8509	Yes
ttTi38709	WBVar00263344	II	4490564	4490565	1	WBGene00020252	6720	Yes
ttTi38732	WBVar00263350	I	7899216	7899217	1	WBGene00006790	8102	Yes
ttTi38746	WBVar00263356	II	13508845	13508846	1	WBGene00010070	12522	Yes
ttTi38762	WBVar00263361	X	3289637	3289638	1	WBGene00019549	2109	Yes
ttTi38809	WBVar00263376	I	9290611	9290612	1	WBGene00009174	6055	Yes
ttTi38836	WBVar00263383	IV	2491990	2491991	1	WBGene00022090	1635	Yes
ttTi38850	WBVar00263389	V	16715898	16715899	1	WBGene00005354	234	Yes
ttTi38893	WBVar00263401	II	1718723	1718724	1	WBGene00018444	28184	Yes
ttTi38910	WBVar00263408	V	16387761	16387762	1	WBGene00005577	20237	Yes
ttTi38926	WBVar00263413	IV	7672499	7672500	1	WBGene00015620	47814	Yes
ttTi38942	WBVar00263416	I	5955133	5955134	1	WBGene00015027	2024	Yes
ttTi38966	WBVar00263422	II	309623	309624	2	WBGene00019279	2470	Yes
ttTi39004	WBVar00263432	II	8726171	8726172	1	WBGene00011314	5274	Yes
ttTi39012	WBVar00263436	IV	6628440	6628441	1	WBGene00015279	11219	Yes
ttTi39015	WBVar00263437	II	5448351	5448352	1	WBGene00023407	1317	Yes
ttTi39019	WBVar00263439	II	2005359	2005360	1	WBGene00019136	45	Yes
ttTi39021	WBVar00263441	V	15368621	15368622	1	WBGene00011150	10469	Yes
ttTi39060	WBVar00263454	V	7721774	7721775	1	WBGene00022657	7669	Yes
ttTi39070	WBVar00263457	X	16317285	16317286	1	WBGene00011310	11941	Yes
ttTi39080	WBVar00263459	I	3447821	3447822	1	WBGene00006440	15119	Yes
ttTi39113	WBVar00263466	I	9410711	9410712	1	WBGene00007642	3497	Yes
ttTi39128	WBVar00263470	X	17205450	17205451	1	WBGene00020365	566	Yes
ttTi39139	WBVar00263475	I	1763617	1763618	1	WBGene00022149	4976	Yes
ttTi39234	WBVar00263497	II	2385614	2385615	1	WBGene00017524	2695	Yes
ttTi39271	WBVar00263511	V	20601996	20601997	1	WBGene00000736	927	Yes
ttTi39272	WBVar00263512	II	8495387	8495388	2	WBGene00011755	3080	Yes
ttTi39305	WBVar00263522	II	12767014	12767015	1	WBGene00012901	13914	Yes
ttTi39307	WBVar00263523	I	3462940	3462941	1	WBGene00021640	10556	Yes
ttTi39309	WBVar00263525	V	14411122	14411123	1	WBGene00007614	12687	Yes
ttTi39332	WBVar00263528	IV	3080472	3080473	1	WBGene00022073	9857	Yes
ttTi39336	WBVar00263530	IV	8478850	8478851	2	WBGene00004995	4824	Yes
ttTi39362	WBVar00263536	V	8731272	8731273	1	WBGene00022549	24700	Yes
ttTi39427	WBVar00263549	V	12237834	12237835	1	WBGene00011448	14532	Yes
ttTi39447	WBVar00263556	X	11491714	11491715	1	WBGene00012018	5750	Yes
ttTi39483	WBVar00263570	IV	8359480	8359481	1	WBGene00017072	11878	Yes
ttTi39485	WBVar00263571	III	4092672	4092673	1	WBGene00007269	6806	Yes
ttTi39516	WBVar00263580	IV	4383386	4383387	1	WBGene00018898	22957	Yes
ttTi39562	WBVar00263590	II	2315391	2315392	1	WBGene00022869	2592	Yes
ttTi39565	WBVar00263591	V	624469	624470	1	WBGene00018617	3419	Yes
ttTi39598	WBVar00263600	V	902705	902706	1	WBGene00001480	1105	Yes
ttTi39667	WBVar00263621	IV	3960131	3960132	1	WBGene00021585	9886	Yes
ttTi39671	WBVar00263623	IV	11752390	11752391	1	WBGene00011728	965	Yes
ttTi39676	WBVar00263625	I	139659	139660	1	WBGene00018771	685	Yes
ttTi39688	WBVar00263631	V	2093735	2093736	1	WBGene00018093	4153	Yes
ttTi39732	WBVar00263641	II	7094275	7094276	1	WBGene00020163	1617	Yes
ttTi39830	WBVar00263663	V	7147159	7147160	1	WBGene00017333	2046	Yes
ttTi39844	WBVar00263668	IV	8802572	8802573	1	WBGene00001366	40562	Yes
ttTi39878	WBVar00263674	V	1903086	1903087	1	WBGene00021304	10467	Yes
ttTi39889	WBVar00263676	IV	11135985	11135986	1	WBGene00008502	13329	Yes
ttTi39902	WBVar00263678	V	10100379	10100380	1	WBGene00044044	7828	Yes
ttTi39910	WBVar00263681	I	6488387	6488388	1	WBGene00019434	29000	Yes
ttTi39923	WBVar00263685	V	19974340	19974341	1	WBGene00005389	3256	Yes
ttTi39939	WBVar00263689	II	2700107	2700108	1	WBGene00005573	5062	Yes
ttTi39940	WBVar00263690	III	6499729	6499730	1	WBGene00017752	6937	Yes
ttTi39954	WBVar00263697	IV	12462896	12462897	1	WBGene00007735	4930	Yes
ttTi39959	WBVar00263699	I	12316350	12316351	1	WBGene00008159	8724	Yes
ttTi39997	WBVar00263707	X	2314582	2314583	1	WBGene00002039	7691	Yes
ttTi40010	WBVar00263711	II	1897441	1897442	1	WBGene00016720	2849	Yes
ttTi40053	WBVar00263719	IV	13087967	13087968	1	WBGene00008033	16513	Yes
ttTi40092	WBVar00263732	X	14161406	14161407	1	WBGene00010994	18833	Yes
ttTi40186	WBVar00263753	V	809909	809910	1	WBGene00020058	24382	Yes
ttTi40188	WBVar00263754	V	6236	6237	1	WBGene00015153	3001	Yes
ttTi40223	WBVar00263761	IV	11606326	11606327	1	WBGene00012496	64724	Yes
ttTi40225	WBVar00263762	V	16231201	16231202	1	WBGene00001770	2151	Yes
ttTi40242	WBVar00263766	III	8373529	8373530	1	WBGene00019877	1984	Yes
ttTi40340	WBVar00263788	IV	10850190	10850191	1	WBGene00011719	2974	Yes
ttTi40343	WBVar00263789	I	1685059	1685060	1	WBGene00022154	8576	Yes
ttTi40347	WBVar00263792	V	12259473	12259474	1	WBGene00011453	2248	Yes
ttTi40360	WBVar00263797	X	17055333	17055334	1	WBGene00001537	11780	Yes
ttTi40459	WBVar00263816	III	6761192	6761193	1	WBGene00000998	2363	Yes
ttTi40502	WBVar00263823	V	6098403	6098404	1	WBGene00021391	7447	Yes
ttTi40526	WBVar00263829	V	1218944	1218945	1	WBGene00021735	6360	Yes
ttTi40537	WBVar00263833	II	1937463	1937464	2	WBGene00016717	11327	Yes
ttTi40541	WBVar00263835	IV	15378781	15378782	1	WBGene00013526	20024	Yes
ttTi40559	WBVar00263837	IV	13898525	13898526	1	WBGene00012536	126	Yes
ttTi40621	WBVar00263848	X	16212650	16212651	1	WBGene00009069	26126	Yes
ttTi40637	WBVar00263853	II	10314560	10314561	1	WBGene00001532	4811	Yes
ttTi40661	WBVar00263864	I	2732842	2732843	1	WBGene00022126	1117	Yes
ttTi40730	WBVar00263889	V	18776513	18776514	1	WBGene00012452	19510	Yes
ttTi40738	WBVar00263892	I	7009506	7009507	1	WBGene00010369	1142	Yes
ttTi40739	WBVar00263893	II	6640975	6640976	1	WBGene00020581	3683	Yes
ttTi40750	WBVar00263897	V	13101198	13101199	1	WBGene00003143	9615	Yes
ttTi40752	WBVar00263898	II	4212542	4212543	1	WBGene00017949	3762	Yes
ttTi40762	WBVar00263903	IV	9856301	9856302	1	WBGene00010637	597	Yes
ttTi40780	WBVar00263910	I	6135245	6135246	1	WBGene00003878	1764	Yes
ttTi40784	WBVar00263911	V	2162129	2162130	1	WBGene00006281	53301	Yes
ttTi40787	WBVar00263912	V	15026319	15026320	1	WBGene00000562	617	Yes
ttTi40826	WBVar00263924	I	11154284	11154285	2	WBGene00013932	1811	Yes
ttTi40843	WBVar00263929	V	7733437	7733438	1	WBGene00044342	12767	Yes
ttTi40850	WBVar00263930	II	9667837	9667838	1	WBGene00014259	5410	Yes
ttTi40852	WBVar00263931	III	10627462	10627463	1	WBGene00012647	13833	Yes
ttTi40871	WBVar00263943	V	8971879	8971880	1	WBGene00019115	2669	Yes
ttTi40875	WBVar00263944	V	12964625	12964626	1	WBGene00005113	9377	Yes
ttTi40876	WBVar00263945	V	6491075	6491076	1	WBGene00020911	7393	Yes
ttTi40887	WBVar00263951	III	525471	525472	1	WBGene00020703	1913	Yes
ttTi40893	WBVar00263954	X	12395224	12395225	1	WBGene00008924	3388	Yes
ttTi40929	WBVar00263961	V	11417710	11417711	1	WBGene00000955	1575	Yes
ttTi40951	WBVar00263967	I	2792614	2792615	1	WBGene00020989	11120	Yes
ttTi40960	WBVar00263970	III	11551597	11551598	1	WBGene00013439	6479	Yes
ttTi40972	WBVar00263974	V	8808956	8808957	1	WBGene00004457	31742	Yes
ttTi40988	WBVar00263978	III	6456344	6456345	1	WBGene00020821	12620	Yes
ttTi41010	WBVar00263984	II	3033338	3033339	1	WBGene00015197	11981	Yes
ttTi41018	WBVar00263986	X	7766924	7766925	1	WBGene00000950	11047	Yes
ttTi41056	WBVar00264000	I	11080495	11080496	1	WBGene00001980	11666	Yes
ttTi41062	WBVar00264003	II	1707001	1707002	1	WBGene00018441	8578	Yes
ttTi41071	WBVar00264007	IV	4648463	4648464	1	WBGene00017923	26602	Yes
ttTi41084	WBVar00264011	V	1927891	1927892	1	WBGene00020280	9383	Yes
ttTi41102	WBVar00264022	I	11543775	11543776	1	WBGene00001131	1581	Yes
ttTi41114	WBVar00264027	X	12307880	12307881	1	WBGene00008902	32515	Yes
ttTi41116	WBVar00264028	IV	6489065	6489066	1	WBGene00022256	8165	Yes
ttTi41119	WBVar00264029	II	8075860	8075861	1	WBGene00010501	956	Yes
ttTi41174	WBVar00264048	V	7186374	7186375	1	WBGene00017312	19384	Yes
ttTi41209	WBVar00264057	V	8705524	8705525	1	WBGene00022536	5567	Yes
ttTi41237	WBVar00264068	II	139242	139243	1	WBGene00019613	20250	Yes
ttTi41252	WBVar00264075	X	2126489	2126490	1	WBGene00018739	8006	Yes
ttTi41331	WBVar00264088	IV	7027531	7027532	1	WBGene00015551	2522	Yes
ttTi41341	WBVar00264091	II	3088543	3088544	1	WBGene00005178	3890	Yes
ttTi41345	WBVar00264092	III	2074075	2074076	1	WBGene00021435	5940	Yes
ttTi41356	WBVar00264094	III	9716039	9716040	1	WBGene00003572	33043	Yes
ttTi41367	WBVar00264096	X	12616150	12616151	1	WBGene00011152	12064	Yes
ttTi41419	WBVar00264108	X	16197277	16197278	1	WBGene00011228	15373	Yes
ttTi41462	WBVar00264112	X	10481188	10481189	1	WBGene00001250	6301	Yes
ttTi41502	WBVar00264119	II	10708051	10708052	2	WBGene00000656	14741	Yes
ttTi41506	WBVar00264120	IV	12234534	12234535	1	WBGene00012707	3240	Yes
ttTi41508	WBVar00264121	X	12020347	12020348	1	WBGene00012158	26966	Yes
ttTi41531	WBVar00264125	X	17191332	17191333	1	WBGene00002207	2854	Yes
ttTi41536	WBVar00264129	III	917189	917190	1	WBGene00017762	6109	Yes
ttTi41550	WBVar00264135	V	272878	272879	1	WBGene00044513	430	Yes
ttTi41608	WBVar00264151	II	3964566	3964567	1	WBGene00004751	752	Yes
ttTi41623	WBVar00264157	I	9180642	9180643	1	WBGene00009125	4814	Yes
ttTi41668	WBVar00264174	V	14713718	14713719	1	WBGene00011136	1501	Yes
ttTi41677	WBVar00264177	V	9498041	9498042	1	WBGene00010593	596	Yes
ttTi41681	WBVar00264179	V	61965	61966	1	WBGene00021412	8851	Yes
ttTi41762	WBVar00264201	III	7513391	7513392	1	WBGene00015580	17343	Yes
ttTi41770	WBVar00264204	III	4821573	4821574	1	WBGene00017806	7379	Yes
ttTi41773	WBVar00264205	X	3602982	3602983	1	WBGene00015954	12941	Yes
ttTi41791	WBVar00264211	V	2300108	2300109	1	WBGene00021231	8368	Yes
ttTi41795	WBVar00264212	V	544333	544334	1	WBGene00015757	5202	Yes
ttTi41810	WBVar00264222	I	6134564	6134565	1	WBGene00003878	681	Yes
ttTi41816	WBVar00264225	IV	16965861	16965862	1	WBGene00004402	33622	Yes
ttTi41837	WBVar00264233	II	2731361	2731362	1	WBGene00020231	7936	Yes
ttTi41847	WBVar00264237	II	7609453	7609454	1	WBGene00019939	7838	Yes
ttTi41862	WBVar00264245	II	11054058	11054059	1	WBGene00009729	3628	Yes
ttTi41865	WBVar00264247	X	13276332	13276333	1	WBGene00010708	14645	Yes
ttTi41867	WBVar00264248	IV	16824076	16824077	2	WBGene00013775	17241	Yes
ttTi41874	WBVar00264251	II	3284070	3284071	2	WBGene00017183	2830	Yes
ttTi41901	WBVar00264264	V	18326873	18326874	1	WBGene00007181	7362	Yes
ttTi41990	WBVar00264278	III	8702789	8702790	1	WBGene00015130	4717	Yes
ttTi42051	WBVar00264301	IV	4532921	4532922	1	WBGene00044480	4844	Yes
ttTi42074	WBVar00264307	V	15338600	15338601	1	WBGene00044086	15422	Yes
ttTi42079	WBVar00264309	III	5731777	5731778	1	WBGene00015082	1932	Yes
ttTi42104	WBVar00264321	I	10197454	10197455	1	WBGene00007713	2738	Yes
ttTi42168	WBVar00264347	III	164562	164563	1	WBGene00018244	2553	Yes
ttTi42200	WBVar00264360	IV	9848520	9848521	1	WBGene00010636	4085	Yes
ttTi42224	WBVar00264366	I	3771996	3771997	1	WBGene00022815	30237	Yes
ttTi42269	WBVar00264378	V	1081782	1081783	1	WBGene00021746	877	Yes
ttTi42334	WBVar00264400	II	420083	420084	1	WBGene00016076	541	Yes
ttTi42424	WBVar00264427	II	15180049	15180050	1	WBGene00001782	8381	Yes
ttTi42432	WBVar00264432	I	14042576	14042577	1	WBGene00013512	4775	Yes
ttTi42436	WBVar00264434	IV	17340215	17340216	1	WBGene00008199	1539	Yes
ttTi42465	WBVar00264448	II	12752958	12752959	1	WBGene00044164	1549	Yes
ttTi42482	WBVar00264451	V	12913292	12913293	1	WBGene00003738	1305	Yes
ttTi42542	WBVar00264474	I	8833924	8833925	1	WBGene00009460	11745	Yes
ttTi42595	WBVar00264496	X	15751518	15751519	1	WBGene00014070	23634	Yes
ttTi42596	WBVar00264497	IV	15850329	15850330	1	WBGene00013643	73	Yes
ttTi42616	WBVar00264505	V	12323316	12323317	1	WBGene00006668	14408	Yes
ttTi42633	WBVar00264511	X	14656853	14656854	1	WBGene00007750	10726	Yes
ttTi42642	WBVar00264514	V	6123789	6123790	1	WBGene00006436	1491	Yes
ttTi42686	WBVar00264533	X	11396466	11396467	1	WBGene00004831	2448	Yes
ttTi42752	WBVar00264554	III	7206538	7206539	1	WBGene00006592	8600	Yes
ttTi42759	WBVar00264555	V	10006379	10006380	1	WBGene00010697	1528	Yes
ttTi42790	WBVar00264566	V	2069792	2069793	1	WBGene00021493	23842	Yes
ttTi42809	WBVar00264572	I	3489180	3489181	1	WBGene00021643	8084	Yes
ttTi42862	WBVar00264585	IV	4598891	4598892	1	WBGene00017593	3747	Yes
ttTi42879	WBVar00264591	V	3513611	3513612	1	WBGene00006257	2341	Yes
ttTi42911	WBVar00264601	V	11861628	11861629	1	WBGene00011263	9008	Yes
ttTi42948	WBVar00264617	III	6583481	6583482	1	WBGene00000060	495	Yes
ttTi42960	WBVar00264622	I	3838700	3838701	1	WBGene00020187	23702	Yes
ttTi43022	WBVar00264638	II	1572673	1572674	1	WBGene00019412	1629	Yes
ttTi43033	WBVar00264645	IV	11988449	11988450	1	WBGene00006759	17655	Yes
ttTi43065	WBVar00264652	III	2468730	2468731	1	WBGene00017099	1610	Yes
ttTi43070	WBVar00264653	V	20812057	20812058	1	WBGene00012856	5644	Yes
ttTi43137	WBVar00264670	V	2874273	2874274	1	WBGene00018138	117	Yes
ttTi43140	WBVar00264671	X	2637505	2637506	2	WBGene00018838	16443	Yes
ttTi43150	WBVar00264673	V	7380696	7380697	1	WBGene00015402	6281	Yes
ttTi43153	WBVar00264675	X	9021873	9021874	1	WBGene00020792	18854	Yes
ttTi43179	WBVar00264683	III	6036429	6036430	1	WBGene00022696	2683	Yes
ttTi43197	WBVar00264687	V	7276768	7276769	1	WBGene00015722	2101	Yes
ttTi43211	WBVar00264689	X	8466339	8466340	1	WBGene00003174	20037	Yes
ttTi43216	WBVar00264691	V	4662351	4662352	1	WBGene00005965	4521	Yes
ttTi43220	WBVar00264692	V	15181694	15181695	1	WBGene00011669	1361	Yes
ttTi43224	WBVar00264695	X	9533897	9533898	1	WBGene00007409	4995	Yes
ttTi43228	WBVar00264697	II	8419553	8419554	1	WBGene00008799	554	Yes
ttTi43252	WBVar00264699	I	3660067	3660068	1	WBGene00020903	16597	Yes
ttTi43274	WBVar00264712	I	10589075	10589076	1	WBGene00003083	3614	Yes
ttTi43278	WBVar00264713	V	857508	857509	1	WBGene00019556	1196	Yes
ttTi43285	WBVar00264715	II	11206625	11206626	1	WBGene00011522	13782	Yes
ttTi43287	WBVar00264716	V	20709539	20709540	1	WBGene00010003	4992	Yes
ttTi43294	WBVar00264720	II	3512846	3512847	1	WBGene00021722	35470	Yes
ttTi43314	WBVar00264724	X	2245370	2245371	1	WBGene00014998	8556	Yes
ttTi43324	WBVar00264728	III	6161858	6161859	1	WBGene00003593	2449	Yes
ttTi43334	WBVar00264733	I	14856172	14856173	1	WBGene00006789	8709	Yes
ttTi43394	WBVar00264746	V	13099488	13099489	1	WBGene00003143	1710	Yes
ttTi43458	WBVar00264765	IV	12967964	12967965	1	WBGene00010123	3315	Yes
ttTi43465	WBVar00264767	V	5343853	5343854	1	WBGene00005182	16474	Yes
ttTi43518	WBVar00264784	IV	2094121	2094122	1	WBGene00044649	81302	Yes
ttTi43542	WBVar00264788	I	10302422	10302423	1	WBGene00011866	874	Yes
ttTi43559	WBVar00264795	V	749147	749148	1	WBGene00005516	8688	Yes
ttTi43613	WBVar00264812	V	16827425	16827426	1	WBGene00005426	6605	Yes
ttTi43639	WBVar00264822	V	13841559	13841560	1	WBGene00005908	6767	Yes
ttTi43645	WBVar00264823	IV	9780020	9780021	1	WBGene00011746	1828	Yes
ttTi43717	WBVar00264840	II	6672438	6672439	1	WBGene00020576	2764	Yes
ttTi43724	WBVar00264842	X	14123073	14123074	1	WBGene00009234	3156	Yes
ttTi43740	WBVar00264845	IV	4424544	4424545	1	WBGene00019950	2409	Yes
ttTi43745	WBVar00264848	X	4006209	4006210	1	WBGene00019828	22494	Yes
ttTi43790	WBVar00264860	IV	12967608	12967609	1	WBGene00010123	356	Yes
ttTi43793	WBVar00264861	IV	4155274	4155275	1	WBGene00019533	6379	Yes
ttTi43807	WBVar00264868	I	532137	532138	1	WBGene00022033	6503	Yes
ttTi43829	WBVar00264874	V	5782413	5782414	1	WBGene00018428	36190	Yes
ttTi43871	WBVar00264887	II	2929439	2929440	1	WBGene00022714	636	Yes
ttTi43882	WBVar00264892	III	9009148	9009149	1	WBGene00010310	6318	Yes
ttTi43883	WBVar00264893	III	7726221	7726222	1	WBGene00022659	10095	Yes
ttTi43884	WBVar00264894	I	7619323	7619324	1	WBGene00003071	8314	Yes
ttTi43899	WBVar00264900	III	167634	167635	1	WBGene00189954	6833	Yes
ttTi43919	WBVar00264907	IV	7967873	7967874	1	WBGene00019020	3761	Yes
ttTi43920	WBVar00264908	X	15026749	15026750	1	WBGene00007664	532	Yes
ttTi43941	WBVar00264917	II	2823763	2823764	1	WBGene00019684	302	Yes
ttTi44043	WBVar00264940	V	10311818	10311819	1	WBGene00001533	434	Yes
ttTi44066	WBVar00264951	II	8478660	8478661	1	WBGene00010877	8290	Yes
ttTi44088	WBVar00264959	III	9048510	9048511	1	WBGene00011299	10353	Yes
ttTi44092	WBVar00264961	V	2757040	2757041	1	WBGene00005919	4319	Yes
ttTi44096	WBVar00264963	V	16614441	16614442	1	WBGene00012526	938	Yes
ttTi44101	WBVar00264966	V	1482427	1482428	1	WBGene00016513	6407	Yes
ttTi44133	WBVar00264976	II	2278380	2278381	1	WBGene00019589	2409	Yes
ttTi44136	WBVar00264977	I	9529873	9529874	1	WBGene00000096	134	Yes
ttTi44163	WBVar00264983	X	1550341	1550342	1	WBGene00019435	13101	Yes
ttTi44174	WBVar00264986	II	4543007	4543008	1	WBGene00005060	14918	Yes
ttTi44201	WBVar00264994	II	8248212	8248213	1	WBGene00009402	4975	Yes
ttTi44231	WBVar00265004	IV	8371358	8371359	1	WBGene00017071	1837	Yes
ttTi44235	WBVar00265006	II	939473	939474	1	WBGene00019919	2934	Yes
ttTi44239	WBVar00265008	I	6992855	6992856	1	WBGene00016264	11286	Yes
ttTi44261	WBVar00265014	III	39438	39439	1	WBGene00021041	13981	Yes
ttTi44265	WBVar00265016	II	8232922	8232923	1	WBGene00010915	5955	Yes
ttTi44438	WBVar00265023	I	13143910	13143911	1	WBGene00044707	4541	Yes
ttTi44482	WBVar00265033	IV	2938842	2938843	1	WBGene00021889	5942	Yes
ttTi44615	WBVar00265053	I	541480	541481	1	WBGene00007009	2952	Yes
ttTi44642	WBVar00265061	V	17372249	17372250	1	WBGene00012491	33365	Yes
ttTi44694	WBVar00265073	V	3140149	3140150	1	WBGene00016475	5911	Yes
ttTi44695	WBVar00265074	III	2012561	2012562	1	WBGene00021439	39022	Yes
ttTi44724	WBVar00265085	I	3686619	3686620	1	WBGene00017025	20353	Yes
ttTi44750	WBVar00265095	IV	15850402	15850403	1	WBGene00013643	2150	Yes
ttTi44777	WBVar00265101	I	8983704	8983705	1	WBGene00009342	1836	Yes
ttTi44816	WBVar00265114	V	3402666	3402667	1	WBGene00020615	2588	Yes
ttTi44832	WBVar00265121	IV	16321284	16321285	1	WBGene00010530	8536	Yes
ttTi44839	WBVar00265123	V	15629478	15629479	1	WBGene00006275	29220	Yes
ttTi44866	WBVar00265134	X	2811627	2811628	1	WBGene00015751	12812	Yes
ttTi44960	WBVar00265156	X	13272968	13272969	1	WBGene00010707	3364	Yes
ttTi44980	WBVar00265165	IV	4168886	4168887	1	WBGene00019529	22074	Yes
ttTi45019	WBVar00265181	I	11560927	11560928	1	WBGene00008853	12904	Yes
ttTi45053	WBVar00265196	III	4229531	4229532	1	WBGene00009649	7219	Yes
ttTi45081	WBVar00265206	I	530568	530569	2	WBGene00200577	291	Yes
ttTi45099	WBVar00265209	V	13799938	13799939	1	WBGene00006684	6766	Yes
ttTi45129	WBVar00265216	II	2947469	2947470	1	WBGene00005826	12707	Yes
ttTi45162	WBVar00265222	X	14760165	14760166	1	WBGene00007351	12410	Yes
ttTi45243	WBVar00265240	IV	17332975	17332976	1	WBGene00008197	2152	Yes
ttTi45251	WBVar00265242	II	2063222	2063223	2	WBGene00017212	654	Yes
ttTi45259	WBVar00265246	I	13462464	13462465	1	WBGene00013021	18160	Yes
ttTi45261	WBVar00265247	V	13512877	13512878	1	WBGene00011249	18727	Yes
ttTi45264	WBVar00265250	I	12248169	12248170	1	WBGene00009607	1358	Yes
ttTi45338	WBVar00265261	I	12085629	12085630	1	WBGene00012958	6348	Yes
ttTi45344	WBVar00265262	III	2609355	2609356	1	WBGene00022195	6954	Yes
ttTi45472	WBVar00265287	III	12878604	12878605	1	WBGene00012552	17800	Yes
ttTi45482	WBVar00265291	II	3225878	3225879	1	WBGene00022575	1341	Yes
ttTi45560	WBVar00265312	II	12386371	12386372	1	WBGene00013276	2111	Yes
ttTi45565	WBVar00265314	III	11537673	11537674	1	WBGene00013440	12980	Yes
ttTi45673	WBVar00265334	IV	4975038	4975039	1	WBGene00021183	23697	Yes
ttTi45708	WBVar00265346	II	3257739	3257740	1	WBGene00001544	8474	Yes
ttTi45715	WBVar00265349	I	12380964	12380965	1	WBGene00001641	5277	Yes
ttTi45724	WBVar00265352	V	16555633	16555634	1	WBGene00012524	11802	Yes
ttTi45767	WBVar00265368	V	12813272	12813273	1	WBGene00013898	2853	Yes
ttTi45771	WBVar00265370	X	7676013	7676014	1	WBGene00017861	4316	Yes
ttTi45796	WBVar00265374	V	5335445	5335446	1	WBGene00005185	8408	Yes
ttTi45803	WBVar00265377	III	6234772	6234773	1	WBGene00020439	13557	Yes
ttTi45852	WBVar00265395	II	13713720	13713721	1	WBGene00013207	23435	Yes
ttTi45855	WBVar00265396	IV	12965635	12965636	1	WBGene00010125	1973	Yes
ttTi45864	WBVar00265399	X	12232687	12232688	1	WBGene00007693	10817	Yes
ttTi45902	WBVar00265413	I	5115203	5115204	1	WBGene00022463	18573	Yes
ttTi45935	WBVar00265422	II	9870932	9870933	2	WBGene00007472	2074	Yes
ttTi45947	WBVar00265428	II	11640645	11640646	1	WBGene00002194	1590	Yes
ttTi45965	WBVar00265434	V	15458949	15458950	1	WBGene00006133	1253	Yes
ttTi45979	WBVar00265441	III	2450457	2450458	1	WBGene00003711	15226	Yes
ttTi45987	WBVar00265446	I	2256319	2256320	1	WBGene00000020	4158	Yes
ttTi45992	WBVar00265447	I	509336	509337	1	WBGene00022039	6441	Yes
ttTi46039	WBVar00265452	V	11120327	11120328	1	WBGene00010408	1137	Yes
ttTi46059	WBVar00265454	I	6517657	6517658	1	WBGene00000483	365	Yes
ttTi46065	WBVar00265456	III	4842957	4842958	1	WBGene00017809	24874	Yes
ttTi46120	WBVar00265468	X	8663056	8663057	1	WBGene00004369	6905	Yes
ttTi46156	WBVar00265472	IV	5622492	5622493	1	WBGene00044124	24746	Yes
ttTi46174	WBVar00265477	V	7157782	7157783	1	WBGene00017329	5970	Yes
ttTi46219	WBVar00265487	I	14405086	14405087	1	WBGene00013669	6676	Yes
ttTi46281	WBVar00265496	II	14305832	14305833	1	WBGene00000830	17594	Yes
ttTi46296	WBVar00265499	II	4557925	4557926	1	WBGene00019746	2069	Yes
ttTi46363	WBVar00265520	V	9372808	9372809	1	WBGene00017093	48562	Yes
ttTi46371	WBVar00265522	X	1074772	1074773	1	WBGene00002988	1975	Yes
ttTi46373	WBVar00265523	V	11913664	11913665	1	WBGene00004855	11920	Yes
ttTi46419	WBVar00265537	X	11215376	11215377	1	WBGene00007941	20018	Yes
ttTi46422	WBVar00265538	IV	1426457	1426458	1	WBGene00022312	4224	Yes
ttTi46424	WBVar00265539	V	13702925	13702926	1	WBGene00045409	7627	Yes
ttTi50250	WBVar00265582	IV	5373125	5373126	1	WBGene00018316	30548	Yes
ttTi50267	WBVar00265587	I	8884721	8884722	1	WBGene00010134	11090	Yes
ttTi50301	WBVar00265595	V	2230435	2230436	1	WBGene00003716	1096	Yes
ttTi50340	WBVar00265604	I	13743698	13743699	1	WBGene00012393	19206	Yes
ttTi50341	WBVar00265605	X	13267818	13267819	1	WBGene00010706	1520	Yes
ttTi50391	WBVar00265609	X	13398599	13398600	1	WBGene00008516	1583	Yes
ttTi50555	WBVar00265625	IV	10011144	10011145	1	WBGene00009678	30	Yes
ttTi50574	WBVar00265634	IV	4746477	4746478	1	WBGene00017120	10798	Yes
ttTi50580	WBVar00265637	V	8670205	8670206	1	WBGene00022538	850	Yes
ttTi50582	WBVar00265638	II	8733376	8733377	1	WBGene00004397	4697	Yes
ttTi50794	WBVar00265653	X	11712090	11712091	1	WBGene00000753	183	Yes
ttTi50795	WBVar00265654	IV	9394460	9394461	1	WBGene00000911	8400	Yes
ttTi50822	WBVar00265660	III	8674892	8674893	1	WBGene00003993	1625	Yes
ttTi52086	WBVar00265737	IV	5243402	5243403	1	WBGene00021998	41175	Yes
ttTi52185	WBVar00265754	IV	9807978	9807979	1	WBGene00012340	2936	Yes
ttTi52594	WBVar00265849	III	3825943	3825944	1	WBGene00000137	2776	Yes
ttTi52639	WBVar00265861	V	15931763	15931764	1	WBGene00005773	11125	Yes
ttTi52652	WBVar00265864	I	8432900	8432901	1	WBGene00008532	11256	Yes
ttTi52714	WBVar00265880	X	11418056	11418057	1	WBGene00009777	2805	Yes
ttTi52715	WBVar00265881	IV	7340661	7340662	1	WBGene00021496	4448	Yes
ttTi52917	WBVar00265914	II	4664446	4664447	1	WBGene00044383	10105	Yes
ttTi53058	WBVar00265948	II	7298162	7298163	1	WBGene00004244	1099	Yes
ttTi53070	WBVar00265951	II	10054725	10054726	1	WBGene00001447	10970	Yes
ttTi53235	WBVar00265985	II	11173346	11173347	1	WBGene00009511	7035	Yes
ttTi53249	WBVar00265990	X	10612027	10612028	1	WBGene00000018	2829	Yes
ttTi53250	WBVar00265991	IV	2831671	2831672	1	WBGene00044491	5664	Yes
ttTi53373	WBVar00266024	III	6417658	6417659	1	WBGene00015484	13881	Yes
ttTi53379	WBVar00266026	IV	16494344	16494345	1	WBGene00013099	31861	Yes
ttTi53391	WBVar00266031	IV	2966881	2966882	1	WBGene00002243	3531	Yes
ttTi53431	WBVar00266051	II	2960176	2960177	1	WBGene00005807	5102	Yes
ttTi53448	WBVar00266057	IV	6374004	6374005	1	WBGene00022253	6991	Yes
ttTi53500	WBVar00266070	II	11245515	11245516	1	WBGene00011530	8335	Yes
ttTi53513	WBVar00266074	I	11961763	11961764	1	WBGene00002004	5465	Yes
ttTi53527	WBVar00266079	III	11817823	11817824	1	WBGene00007679	783	Yes
ttTi53797	WBVar00266134	III	6054992	6054992	1	WBGene00018255	1190	Yes
ttTi53821	WBVar00266142	II	4310651	4310652	1	WBGene00021797	1885	Yes
ttTi53845	WBVar00266150	IV	272753	272754	1	WBGene00005487	7830	Yes
ttTi53871	WBVar00266156	V	16643199	16643200	1	WBGene00005824	2249	Yes
ttTi53872	WBVar00266157	I	13660597	13660598	1	WBGene00012355	8277	Yes
ttTi53877	WBVar00266158	III	4073288	4073289	1	WBGene00006811	2456	Yes
ttTi53919	WBVar00266170	X	5433844	5433845	1	WBGene00016558	1861	Yes
ttTi53966	WBVar00266180	X	810581	810582	1	WBGene00017780	5504	Yes
ttTi53974	WBVar00266182	X	13586061	13586062	1	WBGene00006816	5557	Yes
ttTi53977	WBVar00266183	II	4444812	4444813	2	WBGene00006657	3677	Yes
ttTi54053	WBVar00266196	X	4957349	4957350	1	WBGene00019758	1019	Yes
ttTi54060	WBVar00266197	V	15198643	15198644	1	WBGene00005748	34795	Yes
ttTi54092	WBVar00266202	II	4774730	4774731	1	WBGene00044663	682	Yes
ttTi54169	WBVar00266217	I	5984556	5984557	1	WBGene00015504	35912	Yes
ttTi54181	WBVar00266220	V	16030579	16030580	1	WBGene00011689	3824	Yes
ttTi54295	WBVar00266252	V	473248	473249	1	WBGene00019740	6648	Yes
ttTi54299	WBVar00266254	V	884254	884255	1	WBGene00005622	15369	Yes
ttTi54428	WBVar00266276	II	2611692	2611693	1	WBGene00005550	6004	Yes
ttTi54529	WBVar00266293	X	9305606	9305607	1	WBGene00015177	588	Yes
ttTi54561	WBVar00266297	I	12703598	12703599	1	WBGene00005049	5846	Yes
ttTi54789	WBVar00266338	V	7079470	7079471	1	WBGene00003786	6821	Yes
ttTi54849	WBVar00266346	V	19885924	19885925	2	WBGene00013828	4320	Yes
ttTi54913	WBVar00266358	II	886877	886878	1	WBGene00020308	26561	Yes
ttTi54933	WBVar00266361	II	6904084	6904085	1	WBGene00015088	2774	Yes
ttTi54963	WBVar00266366	I	12470821	12474659	2	WBGene00077508	2770	Yes
ttTi55081	WBVar00266385	V	19602292	19602293	1	WBGene00007176	1120	Yes
ttTi55260	WBVar00266409	V	16521285	16521286	1	WBGene00005781	8833	Yes
ttTi55334	WBVar00266424	IV	10830916	10830917	1	WBGene00011258	3393	Yes
ttTi55339	WBVar00266425	I	12110012	12110039	1	WBGene00010822	17277	Yes
ttTi55352	WBVar00266428	IV	11255068	11255069	2	WBGene00007335	26519	Yes
ttTi55365	WBVar00266431	I	11114167	11114168	1	WBGene00001980	35201	Yes
ttTi55373	WBVar00266432	IV	17363085	17363086	1	WBGene00007822	994	Yes
ttTi55379	WBVar00266433	V	8602375	8602376	1	WBGene00044554	27670	Yes
ttTi55423	WBVar00266447	X	11413559	11413560	1	WBGene00003970	4003	Yes
ttTi55483	WBVar00266458	I	13335224	13335225	1	WBGene00012343	36836	Yes
ttTi55	WBVar00253129	I	230434	230435			835
ttTi60	WBVar00253130	V	3912391	3912392			3589
ttTi66	WBVar00253133	X	6367112	6367113			15083
ttTi87	WBVar00253136	III	8835014	8835015	1	WBGene00018418	13948	Yes
ttTi94	WBVar00253137	V	11513440	11513441			14879
ttTi103	WBVar00253141	X	3992729	3992730			6072
ttTi227	WBVar00253143	X	5980493	5980494			7985
ttTi229	WBVar00253144	IV	4190960	4190961	1	WBGene00019439	32096	Yes
ttTi235	WBVar00253145	IV	10530685	10530686			9515
ttTi253	WBVar00253149	V	12577606	12577607			2724
ttTi265	WBVar00253151	I	5938706	5938707	1	WBGene00000099	16427
ttTi272	WBVar00253153	X	9449710	9449711			3483
ttTi275	WBVar00253154	X	9186174	9186175	1	WBGene00022316	5418	Yes
ttTi277	WBVar00253155	IV	10342485	10342486	1	WBGene00006779	7080
ttTi280	WBVar00253157	I	9560684	9560685			487
ttTi287	WBVar00253160	II	314540	314541	1	WBGene00019278	13789
ttTi295	WBVar00253161	I	10740679	10740680			1228
ttTi303	WBVar00253162	IV	1169033	1169034			28584
ttTi304	WBVar00253163	I	15061646	15061647			29
ttTi305	WBVar00253164	IV	16217504	16217505			544
ttTi309	WBVar00253165	X	8728815	8728816			1907
ttTi313	WBVar00253166	III	4077050	4077051	1	WBGene00006811	13648	Yes
ttTi315	WBVar00253167	X	13685684	13685685			831
ttTi327	WBVar00253168	X	14858330	14858331	1	WBGene00007776	3169	Yes
ttTi329	WBVar00253169	II	2585306	2585307	1	WBGene00005548	15070	Yes
ttTi336	WBVar00253170	II	5546895	5546896	2	WBGene00002096	774	Yes
ttTi337	WBVar00253171	I	5189342	5189343			7773
ttTi340	WBVar00253172	X	12962132	12962133			8478
ttTi341	WBVar00253173	I	7630999	7631000	1	WBGene00003071	28895	Yes
ttTi344	WBVar00253175	I	4893087	4893088	1	WBGene00017795	15200	Yes
ttTi345	WBVar00253176	V	4895632	4895633			10400
ttTi347	WBVar00253177	II	12844846	12844847			507
ttTi348	WBVar00253178	III	13516191	13516192	1	WBGene00004075	5534	Yes
ttTi349	WBVar00253179	I	13601421	13601422	1	WBGene00013601	2730	Yes
ttTi350	WBVar00253180	V	154806	154807			50620
ttTi352	WBVar00253182	I	12253779	12253780			3090
ttTi356	WBVar00253183	X	1312953	1312954	1	WBGene00019272	18426	Yes
ttTi357	WBVar00253184	V	127076	127077	1	WBGene00021000	11090
ttTi359	WBVar00253185	III	13711106	13711107	1	WBGene00003048	1023	Yes
ttTi360	WBVar00253186	V	11780211	11780212			10593
ttTi365	WBVar00253187	I	3890122	3890123	1	WBGene00016838	8290	Yes
ttTi370	WBVar00253189	IV	4232287	4232288			13420
ttTi375	WBVar00253190	X	9255286	9255287	1	WBGene00003981	10915	Yes
ttTi382	WBVar00253191	II	3669073	3669074			4403
ttTi395	WBVar00253192	V	8630045	8630046	1	WBGene00018294	12028	Yes
ttTi398	WBVar00253193	III	8963643	8963644	1	WBGene00001734	41108	Yes
ttTi400	WBVar00253194	V	11831650	11831651	1	WBGene00011261	16669	Yes
ttTi401	WBVar00253195	II	421698	421699			799
ttTi405	WBVar00253196	II	13851219	13851220			26771
ttTi407	WBVar00253197	X	8438662	8438663			27677
ttTi409	WBVar00253198	III	5672809	5672810	1	WBGene00003918	16325	Yes
ttTi415	WBVar00253199	X	12774030	12774031	1	WBGene00008901	37979	Yes
ttTi421	WBVar00253200	IV	4163563	4163564	1	WBGene00019531	5323	Yes
ttTi425	WBVar00253201	V	20817701	20817702	1	WBGene00011393	4326	Yes
ttTi429	WBVar00253202	V	3543461	3543462			962
ttTi431	WBVar00253203	III	811491	811492			3900
ttTi433	WBVar00253204	X	2581554	2581555			5166
ttTi440	WBVar00253205	I	2002341	2002342	1	WBGene00021238	18525	Yes
ttTi441	WBVar00253206	V	14904249	14904250	2	WBGene00010385	4023	Yes
ttTi444	WBVar00253207	I	15060511	15060512	1	WBGene00004677	118
ttTi445	WBVar00253208	I	15063613	15063614	1	WBGene00004512	458
ttTi448	WBVar00253209	II	4856957	4856958	1	WBGene00001027	12358
ttTi457	WBVar00253210	V	9798552	9798553			1332
ttTi459	WBVar00253211	X	10686474	10686475			25651
ttTi460	WBVar00253212	V	6009383	6009384	1	WBGene00001345	1245	Yes
ttTi461	WBVar00253213	II	9454598	9454599			8342
ttTi466	WBVar00253214	IV	6418855	6418856	1	WBGene00022244	9283	Yes
ttTi471	WBVar00253216	X	4239018	4239019			10130
ttTi475	WBVar00253217	I	559417	559418	1	WBGene00002393	81	Yes
ttTi478	WBVar00253218	IV	3339814	3339815			1036
ttTi479	WBVar00253219	IV	260515	260516	1	WBGene00020647	6372	Yes
ttTi481	WBVar00253220	X	9956588	9956589			7990
ttTi483	WBVar00253221	X	13847471	13847472			4320
ttTi484	WBVar00253222	I	8032706	8032707	1	WBGene00010561	13708
ttTi485	WBVar00253223	X	10193496	10193497	1	WBGene00008999	1799	Yes
ttTi486	WBVar00253224	X	13843649	13843650			1240
ttTi488	WBVar00253225	X	12097913	12097914			13302
ttTi490	WBVar00253226	IV	10949844	10949845	1	WBGene00013474	1477
ttTi491	WBVar00253227	V	1058200	1058201	1	WBGene00006255	5818	Yes
ttTi492	WBVar00253228	II	9239354	9239355	1	WBGene00012033	3231	Yes
ttTi494	WBVar00253229	II	15134631	15134632			12193
ttTi496	WBVar00253230	III	11640493	11640494			8761
ttTi504	WBVar00253233	I	10288020	10288021			544
ttTi505	WBVar00253234	V	20194635	20194636	1	WBGene00005427	31229	Yes
ttTi508	WBVar00253236	I	4844587	4844588			16526
ttTi509	WBVar00253237	I	1840279	1840280	1	WBGene00001196	21443	Yes
ttTi510	WBVar00253238	X	14617510	14617511	1	WBGene00004313	18925	Yes
ttTi512	WBVar00253240	V	3567445	3567446			10143
ttTi513	WBVar00253241	X	1799012	1799013			9497
ttTi515	WBVar00253242	IV	7081127	7081128			4921
ttTi521	WBVar00253243	V	15133125	15133126			5258
ttTi528	WBVar00253244	IV	8993472	8993473	1	WBGene00008277	6417	Yes
ttTi529	WBVar00253245	IV	2877061	2877062	1	WBGene00021882	11393	Yes
ttTi539	WBVar00253246	V	14574265	14574266	1	WBGene00001519	1146
ttTi557	WBVar00253248	X	9109372	9109373	1	WBGene00000100	16167	Yes
ttTi564	WBVar00253249	II	12373651	12373652	1	WBGene00013274	1960	Yes
ttTi565	WBVar00253250	II	12707941	12707942	1	WBGene00012894	7371	Yes
ttTi571	WBVar00253251	III	2302619	2302620	1	WBGene00021863	8108	Yes
ttTi573	WBVar00253252	I	6988495	6988496			4360
ttTi579	WBVar00253254	III	6036120	6036121	1	WBGene00022696	309	Yes
ttTi581	WBVar00253255	I	956263	956264	1	WBGene00003238	2686	Yes
ttTi590	WBVar00253256	X	11784165	11784166	1	WBGene00013631	1552	Yes
ttTi595	WBVar00253258	II	2117139	2117140	1	WBGene00020079	7030
ttTi596	WBVar00253259	V	12255221	12255222	1	WBGene00003075	3518	Yes
ttTi597	WBVar00253260	II	5126660	5126661	2	WBGene00197011	4175
ttTi600	WBVar00253261	III	9604875	9604876	1	WBGene00010228	9341	Yes
ttTi610	WBVar00253262	III	11195571	11195572			4811
ttTi611	WBVar00253263	X	10539194	10539195	1	WBGene00010342	17020	Yes
ttTi616	WBVar00253264	II	4038512	4038513			16562
ttTi622	WBVar00253265	IV	63368	63369			16194
ttTi630	WBVar00253266	I	530859	530860	1	WBGene00022033	1278	Yes
ttTi632	WBVar00253268	II	9229027	9229028			8943
ttTi647	WBVar00253270	V	13634822	13634823			844
ttTi649	WBVar00253271	V	10071724	10071725			28632
ttTi650	WBVar00253272	II	8924474	8924475			1559
ttTi662	WBVar00253274	V	3577588	3577589			10304
ttTi663	WBVar00253275	III	8612220	8612221	1	WBGene00015525	40193	Yes
ttTi701	WBVar00253277	III	6802918	6802919	1	WBGene00017904	4080	Yes
ttTi713	WBVar00253279	III	482872	482873			2702
ttTi715	WBVar00253280	IV	10023288	10023289			1935
ttTi716	WBVar00253281	III	7005811	7005812			1136
ttTi729	WBVar00253284	III	100737	100738			8834
ttTi730	WBVar00253285	IV	2072455	2072456			8234
ttTi731	WBVar00253286	III	13734875	13734876			4751
ttTi733	WBVar00253287	III	176768	176769	1	WBGene00018248	6331	Yes
ttTi734	WBVar00253288	V	16065416	16065417	1	WBGene00008827	8460
ttTi736	WBVar00253289	II	7203309	7203310			4369
ttTi737	WBVar00253290	II	5866949	5866950	1	WBGene00018874	225
ttTi745	WBVar00253293	IV	6084970	6084971			12373
ttTi747	WBVar00253294	II	3017209	3017210	1	WBGene00016571	16129	Yes
ttTi748	WBVar00253295	X	12255803	12255804			14796
ttTi753	WBVar00253296	III	3837175	3837176			11224
ttTi754	WBVar00253297	II	11686246	11686247			25949
ttTi767	WBVar00253300	I	5153906	5153907			29942
ttTi769	WBVar00253301	II	1865257	1865258			18128
ttTi770	WBVar00253302	I	10488008	10488009			2513
ttTi771	WBVar00253303	II	6340098	6340099			19508
ttTi772	WBVar00253304	V	20263667	20263668	1	WBGene00007017	41200	Yes
ttTi782	WBVar00253305	I	6854237	6854238			36283
ttTi796	WBVar00253307	I	15064702	15064703			161
ttTi798	WBVar00253309	X	7707726	7707727			9638
ttTi801	WBVar00253311	I	8560981	8560982	1	WBGene00001651	110	Yes
ttTi809	WBVar00253313	IV	1830476	1830477	1	WBGene00000553	15745	Yes
ttTi813	WBVar00253314	II	13498222	13498223			10623
ttTi820	WBVar00253316	V	6652071	6652072			6335
ttTi824	WBVar00253317	V	1681605	1681606			123
ttTi825	WBVar00253318	II	10550788	10550789	1	WBGene00011304	3008	Yes
ttTi849	WBVar00253321	I	3376833	3376834	1	WBGene00021036	10814	Yes
ttTi851	WBVar00253322	IV	962730	962731	1	WBGene00004047	17849	Yes
ttTi854	WBVar00253323	II	11202798	11202799			1550
ttTi856	WBVar00253324	V	17450781	17450782			18779
ttTi868	WBVar00253326	X	7618607	7618608			18702
ttTi872	WBVar00253327	I	10952896	10952897			7594
ttTi883	WBVar00253329	V	13490224	13490225			10412
ttTi897	WBVar00253332	I	8170942	8170943			2259
ttTi904	WBVar00253334	X	8534991	8534992	1	WBGene00023477	28172	Yes
ttTi905	WBVar00253335	X	6608980	6608981	1	WBGene00000786	19641
ttTi907	WBVar00253336	X	16680089	16680090			11260
ttTi914	WBVar00253338	III	9426211	9426212	1	WBGene00012062	1852	Yes
ttTi916	WBVar00253340	I	8925734	8925735			15471
ttTi918	WBVar00253341	II	6733855	6733856			3176
ttTi924	WBVar00253343	IV	6150679	6150680			68335
ttTi936	WBVar00253344	III	11593545	11593546			9287
ttTi937	WBVar00253345	V	3203432	3203433			21285
ttTi938	WBVar00253346	IV	10349565	10349566			1542
ttTi946	WBVar00253348	IV	13893245	13893246	1	WBGene00001562	5280
ttTi964	WBVar00253351	III	13765272	13765273	1	WBGene00010665	2994	Yes
ttTi985	WBVar00253353	I	9002983	9002984	1	WBGene00009478	1937	Yes
ttTi986	WBVar00253354	III	9444804	9444805	1	WBGene00010039	33684	Yes
ttTi990	WBVar00253355	X	7311705	7311706			432
ttTi997	WBVar00253357	III	12083439	12083440	1	WBGene00003779	5210	Yes
ttTi1004	WBVar00253359	II	5547669	5547670			246
ttTi1005	WBVar00253360	V	5284902	5284903			467
ttTi1019	WBVar00253362	IV	2905117	2905118	1	WBGene00021886	32796
ttTi1023	WBVar00253363	III	8946717	8946718	1	WBGene00014035	767	Yes
ttTi1027	WBVar00253364	II	10472106	10472107			10087
ttTi1030	WBVar00253366	I	11421097	11421098	1	WBGene00013186	3449	Yes
ttTi1042	WBVar00253368	II	10231710	10231711	1	WBGene00011335	19839	Yes
ttTi1043	WBVar00253369	X	6725687	6725688			13206
ttTi1044	WBVar00253370	I	8821005	8821006	1	WBGene00009456	1665
ttTi1048	WBVar00253373	III	13521725	13521726	1	WBGene00004075	2841	Yes
ttTi1053	WBVar00253375	IV	4457976	4457977	1	WBGene00019955	20100	Yes
ttTi1054	WBVar00253376	IV	7127977	7127978	1	WBGene00006115	18029
[truncated: 11,335 more rows]
